# Supplementary material for: The impact of new urbanization on water ecological resilience: An empirical study from central China
Source: PLoS One. 2024 Dec 9;19(12):e0313865. doi: 10.1371/journal.pone.0313865 (PMC11627381; doi:10.1371/journal.pone.0313865)
Supplement: S1 Data — (XLS) [file pone.0313865.s001.xls]

## Sheet: Sheet1
province	province code	city	city code	year	mean	sum	minimum	maximum	standard deviation
Anhui	340000	Anqing	340800	1998	36.5343	456751	19.6	47.6	6.02792
Anhui	340000	Bengbu	340300	1998	47.0006	271475	41.6	51.9	2.05691
Anhui	340000	Bozhou	341600	1998	46.9817	388773	41.5	52.4	1.57011
Anhui	340000	Chizhou	341700	1998	35.814	281749	25.5	47.5	4.66994
Anhui	340000	Chuzhou	341100	1998	44.3578	573280	37.8	50	2.29638
Anhui	340000	Fuyang	341200	1998	42.9749	419650	38.4	47.7	1.36442
Anhui	340000	Hefei	340100	1998	45.2063	466665	36.2	50.7	2.02059
Anhui	340000	Huaibei	340600	1998	49.4794	131863	44	53.4	1.26087
Anhui	340000	Huainan	340400	1998	45.2947	238114	40.2	50	1.55069
Anhui	340000	Huangshan	341000	1998	29.506	266380	21.6	40	3.27422
Anhui	340000	Liuan	341500	1998	36.2254	530086	19	47.1	6.75179
Anhui	340000	Maanshan	340500	1998	43.9187	168340	40	50	1.77423
Anhui	340000	Suzhou	341300	1998	49.3824	477676	42.9	59.2	3.40521
Anhui	340000	Tongling	340700	1998	44.4767	124535	38.4	49.9	1.96888
Anhui	340000	Wuhu	340200	1998	44.6418	254190	37.7	50.1	1.75932
Anhui	340000	Xuancheng	341800	1998	37.4827	432813	25.2	44.8	4.51961
Henan	410000	Anyang	410500	1998	50.6076	370195	33.2	61.7	5.51536
Henan	410000	Hebi	410600	1998	50.4904	107948	40.1	57	2.54334
Henan	410000	Jiyuan	419001	1998	42.7601	80517.3	34.3	48.7	3.07725
Henan	410000	Jiaozuo	410800	1998	51.6337	206948	37	57.4	3.16855
Henan	410000	Kaifeng	410200	1998	49.2731	302586	44	55.3	1.77853
Henan	410000	Luoyang	410300	1998	36.2886	539938	23.1	54.7	7.67454
Henan	410000	Luohe	411100	1998	49.2964	129009	44.6	53.4	1.50027
Henan	410000	Nanyang	411300	1998	40.2151	1.02762e+06	24.1	52.9	6.68942
Henan	410000	Pingdingshan	410400	1998	44.6176	342440	23.2	55	6.39884
Henan	410000	Puyang	410900	1998	51.5299	219157	45.4	58	2.22006
Henan	410000	Sanmenxia	411200	1998	35.9592	349668	25.5	54.7	7.2289
Henan	410000	Shangqiu	411400	1998	50.4381	528540	42.4	59.4	2.84413
Henan	410000	Xinxiang	410700	1998	50.712	415027	30.3	58.3	4.79014
Henan	410000	Xinyang	411500	1998	40.7376	735314	25.9	50.6	4.55229
Henan	410000	Xuchang	411000	1998	48.5085	236721	35.8	52.7	2.24474
Henan	410000	Zhengzhou	410100	1998	48.1566	355251	32.4	58.9	6.47077
Henan	410000	Zhoukou	411600	1998	46.0581	536208	40	53.5	2.30603
Henan	410000	Zhumadian	411700	1998	43.8169	636748	34.6	53.6	3.23436
Hubei	420000	Ezhou	420700	1998	44.3059	65085.3	40	49.1	1.84659
Hubei	420000	Enshi	422800	1998	29.3631	661786	20.1	40.5	4.00398
Hubei	420000	Huanggang	421100	1998	35.7866	586937	21.1	44.9	3.99181
Hubei	420000	Yellowstone	420200	1998	41.5617	175598	31	49.4	2.8864
Hubei	420000	Jingmen	420800	1998	41.7659	486657	30.5	53.1	4.82795
Hubei	420000	Jingzhou	421000	1998	41.9955	546530	32	51.8	2.78351
Hubei	420000	Qianjiang	429005	1998	38.8261	72876.5	36.6	42	0.88423
Hubei	420000	Shennongjia forest area	429021	1998	22.2167	68560.7	17.4	28.9	1.46733
Hubei	420000	Shiyan	420300	1998	28.2748	642206	17.5	45.8	5.5212
Hubei	420000	Suizhou	421300	1998	37.2686	341082	30.8	43.5	2.74022
Hubei	420000	Heavenly Gate	429006	1998	39.714	97934.8	36.6	44.9	1.42726
Hubei	420000	Wuhan	420100	1998	44.8761	359233	33.5	51.3	3.30649
Hubei	420000	Xiantao	429004	1998	41.3455	97947.6	36.5	47	2.4445
Hubei	420000	Xianning	421200	1998	40.7366	368422	29.2	51.1	3.50913
Hubei	420000	Xiangyang	420600	1998	39.0874	735000	20.9	55.6	8.54554
Hubei	420000	Xiaogan	420900	1998	40.622	342443	33.5	47.6	2.68105
Hubei	420000	Yichang	420500	1998	35.4564	708524	20.1	52.8	7.83952
Hunan	430000	Changde	430700	1998	37.0188	625025	23.9	45.8	3.81452
Hunan	430000	Chenzhou	431000	1998	28.128	489371	23.4	35.5	2.68799
Hunan	430000	Hengyang	430400	1998	34.2708	475884	27.5	41.8	1.83402
Hunan	430000	Huaihua	431200	1998	29.199	734471	24.8	36.7	1.90546
Hunan	430000	Loudi	431300	1998	32.0501	238004	25.7	38.1	2.28913
Hunan	430000	Shaoyang	430500	1998	30.565	577984	24.3	39.9	3.38557
Hunan	430000	Xiangtan	430300	1998	39.076	179398	31.8	43.8	2.54259
Hunan	430000	Xiangxi Tujia and Miao Autonomous Prefecture	433100	1998	26.5101	378935	22.4	37	2.19953
Hunan	430000	Yiyang	430900	1998	33.8295	381394	26.1	42.2	3.86962
Hunan	430000	Yongzhou	431100	1998	30.0434	603332	24.9	36.3	2.52548
Hunan	430000	Yueyang	430600	1998	39.4026	529374	29.7	48	2.62941
Hunan	430000	Zhangjiajie	430800	1998	30.4978	270119	22.8	43.6	3.84654
Hunan	430000	Changsha	430100	1998	37.0758	402680	28.7	44.9	3.99057
Hunan	430000	Zhuzhou	430200	1998	33.8293	347494	24.4	44.3	4.8399
Jiangxi	360000	Fuzhou	361000	1998	31.8366	546635	25.8	37.6	2.37018
Jiangxi	360000	Ganzhou	360700	1998	27.7787	983170	20	37.1	2.83252
Jiangxi	360000	Ji'an	360800	1998	33.1451	761408	24.8	39.9	2.69425
Jiangxi	360000	Jingdezhen	360200	1998	30.8941	150578	22.4	35.1	1.48962
Jiangxi	360000	Jiujiang	360400	1998	34.0639	578133	20.2	41.5	2.66711
Jiangxi	360000	Nanchang	360100	1998	32.5474	211102	24.3	37.3	2.22343
Jiangxi	360000	Pingxiang	360300	1998	33.9537	118634	28.7	41.7	2.94476
Jiangxi	360000	Shangrao	361100	1998	29.974	622680	21.1	36	2.63682
Jiangxi	360000	Xinyu	360500	1998	32.7996	94889.1	29.6	36.6	1.29341
Jiangxi	360000	Yichun	360900	1998	33.0284	567429	25.4	38.9	2.28784
Jiangxi	360000	Yingtan	360600	1998	31.3062	101995	24.2	34.8	2.32642
Shanxi	140000	Datong	140200	1998	29.4388	436577	21.1	36.3	3.06932
Shanxi	140000	Jincheng	140500	1998	41.2404	386381	29.3	49.8	4.54935
Shanxi	140000	Jinzhong	140700	1998	45.2313	753056	35.1	57.1	4.10591
Shanxi	140000	Linfen	141000	1998	41.8084	850592	28.9	54.4	7.28905
Shanxi	140000	Lv Liang	141100	1998	34.5417	745238	26.2	56.2	6.00589
Shanxi	140000	Shuozhou	140600	1998	33.6363	374978	24.1	43.3	5.32941
Shanxi	140000	Taiyuan	140100	1998	37.6573	266652	29.3	58	7.79833
Shanxi	140000	Xinzhou	140900	1998	33.1656	866485	25.3	44.5	4.78025
Shanxi	140000	Yangquan	140300	1998	41.0899	192671	33.2	51.7	4.68096
Shanxi	140000	Yuncheng	140800	1998	46.1742	649717	34	55.2	4.41473
Shanxi	140000	Changzhi	140400	1998	45.7544	643582	30.4	51.5	4.53276
Anhui	340000	Anqing	340800	1999	36.5128	456483	20.6	49.7	6.54979
Anhui	340000	Bengbu	340300	1999	47.506	274394	43.3	51.4	1.54893
Anhui	340000	Bozhou	341600	1999	45.9381	380138	40	52.5	1.91889
Anhui	340000	Chizhou	341700	1999	33.2764	261785	20.3	47.6	5.95084
Anhui	340000	Chuzhou	341100	1999	47.8691	618660	41.3	54	2.54715
Anhui	340000	Fuyang	341200	1999	40.5819	396283	35.9	47	1.84188
Anhui	340000	Hefei	340100	1999	48.1469	497020	38.3	53.4	2.35994
Anhui	340000	Huaibei	340600	1999	49.6093	132209	44.3	52.7	1.36239
Anhui	340000	Huainan	340400	1999	46.7984	246019	41.7	53.8	2.31121
Anhui	340000	Huangshan	341000	1999	24.85	224346	16.5	35.2	2.83772
Anhui	340000	Liuan	341500	1999	36.6338	536063	20.4	51	6.68107
Anhui	340000	Maanshan	340500	1999	46.1336	176830	41.5	53.5	2.21935
Anhui	340000	Suzhou	341300	1999	49.2617	476508	43.1	59.9	3.43523
Anhui	340000	Tongling	340700	1999	45.1801	126504	38.8	52.3	2.14923
Anhui	340000	Wuhu	340200	1999	45.8972	261339	37.2	51.6	2.32333
Anhui	340000	Xuancheng	341800	1999	36.8428	425424	21	49.2	7.05216
Henan	410000	Anyang	410500	1999	48.048	351471	32.9	59.2	4.9742
Henan	410000	Hebi	410600	1999	47.085	100668	36.7	53.1	2.49554
Henan	410000	Jiyuan	419001	1999	39.9351	75197.8	32.1	45.1	2.39922
Henan	410000	Jiaozuo	410800	1999	47.1944	189155	35.8	53.4	2.89423
Henan	410000	Kaifeng	410200	1999	47.7539	293257	42.2	54.2	1.88787
Henan	410000	Luoyang	410300	1999	33.9084	504523	22.3	48.4	6.17034
Henan	410000	Luohe	411100	1999	45.4384	118912	42.1	49.2	1.09858
Henan	410000	Nanyang	411300	1999	36.5299	933449	22.7	47	5.5055
Henan	410000	Pingdingshan	410400	1999	40.3254	309497	23.1	50.1	5.66577
Henan	410000	Puyang	410900	1999	49.0048	208417	44.3	53.8	1.40581
Henan	410000	Sanmenxia	411200	1999	34.4591	335080	25.6	50	5.73801
Henan	410000	Shangqiu	411400	1999	50.9442	533844	43.7	59.9	2.91906
Henan	410000	Xinxiang	410700	1999	47.8969	391988	29.1	55	4.74029
Henan	410000	Xinyang	411500	1999	38.6221	697129	25.1	46	3.71657
Henan	410000	Xuchang	411000	1999	44.6461	217873	30.5	49.1	2.58789
Henan	410000	Zhengzhou	410100	1999	44.9017	331240	29.1	55.9	6.7679
Henan	410000	Zhoukou	411600	1999	44.5461	518606	37.5	51.1	2.49934
Henan	410000	Zhumadian	411700	1999	40.5036	588599	30.8	48.3	3.20248
Hubei	420000	Ezhou	420700	1999	41.6357	61162.9	37.3	46.8	1.77215
Hubei	420000	Enshi	422800	1999	29.5151	665211	21.4	40.1	3.75144
Hubei	420000	Huanggang	421100	1999	35.1115	575863	21.7	44.7	3.98602
Hubei	420000	Yellowstone	420200	1999	39.5554	167121	28.9	46.8	2.94664
Hubei	420000	Jingmen	420800	1999	37.5164	437141	27.3	47.1	3.87624
Hubei	420000	Jingzhou	421000	1999	37.0431	482079	29.1	48.9	3.09649
Hubei	420000	Qianjiang	429005	1999	35.0308	65752.8	33	37.2	0.676888
Hubei	420000	Shennongjia forest area	429021	1999	23.4227	72282.5	20	27.2	1.02502
Hubei	420000	Shiyan	420300	1999	27.7028	629213	19.1	41.8	4.22326
Hubei	420000	Suizhou	421300	1999	34.872	319148	27.8	41.7	2.51687
Hubei	420000	Heavenly Gate	429006	1999	37.2326	91815.7	33.8	42.3	1.56432
Hubei	420000	Wuhan	420100	1999	42.184	337683	32.6	47.2	2.66419
Hubei	420000	Xiantao	429004	1999	38.9951	92379.4	33.9	43.6	2.54424
Hubei	420000	Xianning	421200	1999	37.6197	340233	25.2	46.8	3.62371
Hubei	420000	Xiangyang	420600	1999	35.534	668182	22.5	49.7	7.01701
Hubei	420000	Xiaogan	420900	1999	38.9844	328638	32.3	45.2	2.5946
Hubei	420000	Yichang	420500	1999	32.6717	652878	21.9	45.8	5.9178
Hunan	430000	Changde	430700	1999	33.8591	571677	23.8	40.3	3.22191
Hunan	430000	Chenzhou	431000	1999	27.0135	469980	21.7	34.6	2.84502
Hunan	430000	Hengyang	430400	1999	33.8185	469604	26.6	42.5	2.01996
Hunan	430000	Huaihua	431200	1999	28.5574	718333	23.3	34.6	1.86469
Hunan	430000	Loudi	431300	1999	30.4063	225797	23.5	37	2.45391
Hunan	430000	Shaoyang	430500	1999	29.5766	559293	22.2	39	3.35421
Hunan	430000	Xiangtan	430300	1999	37.9228	174104	29	42.8	2.9506
Hunan	430000	Xiangxi Tujia and Miao Autonomous Prefecture	433100	1999	26.6868	381461	23.2	35.1	1.88969
Hunan	430000	Yiyang	430900	1999	31.512	355266	25.7	38.7	3.37177
Hunan	430000	Yongzhou	431100	1999	29.9321	601097	24.1	38.2	3.00419
Hunan	430000	Yueyang	430600	1999	35.414	475787	26.7	42.1	1.92972
Hunan	430000	Zhangjiajie	430800	1999	28.8716	255716	22.9	38.5	3.10574
Hunan	430000	Changsha	430100	1999	35.2143	382463	24.4	43.5	4.02652
Hunan	430000	Zhuzhou	430200	1999	32.4394	333217	20.6	43.4	5.95642
Jiangxi	360000	Fuzhou	361000	1999	28.2325	484751	21.3	34.2	2.41988
Jiangxi	360000	Ganzhou	360700	1999	26.302	930908	18.1	34.6	2.6934
Jiangxi	360000	Ji'an	360800	1999	30.2323	694496	21.1	36.8	2.76257
Jiangxi	360000	Jingdezhen	360200	1999	27.4447	133765	17.7	31.5	1.67667
Jiangxi	360000	Jiujiang	360400	1999	31.5971	536266	17.5	40.3	2.87028
Jiangxi	360000	Nanchang	360100	1999	30.1643	195646	22.7	35.6	2.2247
Jiangxi	360000	Pingxiang	360300	1999	31.5434	110213	23.4	39.8	3.41882
Jiangxi	360000	Shangrao	361100	1999	27.1644	564314	16.9	34.7	3.32957
Jiangxi	360000	Xinyu	360500	1999	31.316	90597.1	26.4	35.7	1.46119
Jiangxi	360000	Yichun	360900	1999	30.848	529969	21.6	37.4	2.78064
Jiangxi	360000	Yingtan	360600	1999	27.89	90865.7	19.8	32	2.5575
Shanxi	140000	Datong	140200	1999	27.8864	413556	19.7	35.2	2.89359
Shanxi	140000	Jincheng	140500	1999	38.3318	359131	27.8	45.5	4.11038
Shanxi	140000	Jinzhong	140700	1999	42.98	715574	34.7	54.2	3.38697
Shanxi	140000	Linfen	141000	1999	39.3706	800995	28.6	51.3	5.7268
Shanxi	140000	Lv Liang	141100	1999	33.2764	717939	25.9	54	5.27227
Shanxi	140000	Shuozhou	140600	1999	32.9638	367481	22.9	42.9	5.08243
Shanxi	140000	Taiyuan	140100	1999	37.1229	262867	29.4	55.5	7.31353
Shanxi	140000	Xinzhou	140900	1999	33.2266	868078	24.7	43.9	4.59503
Shanxi	140000	Yangquan	140300	1999	40.4329	189590	32.8	51	3.9294
Shanxi	140000	Yuncheng	140800	1999	43.849	617000	32.4	51.6	4.20514
Shanxi	140000	Changzhi	140400	1999	42.3129	595174	28.9	49.8	3.86638
Anhui	340000	Anqing	340800	2000	40.557	507043	24.7	50.7	5.87612
Anhui	340000	Bengbu	340300	2000	50.3319	290717	44.8	54.7	1.59727
Anhui	340000	Bozhou	341600	2000	49.9148	413045	46.4	54.6	1.16529
Anhui	340000	Chizhou	341700	2000	35.3551	278138	22.7	48.9	5.19001
Anhui	340000	Chuzhou	341100	2000	48.5174	627039	41.9	53.5	2.30793
Anhui	340000	Fuyang	341200	2000	48.1164	469857	43.6	53.1	1.28469
Anhui	340000	Hefei	340100	2000	51.2802	529366	43.1	57.7	2.23166
Anhui	340000	Huaibei	340600	2000	52.6418	140290	48.5	56.1	1.3512
Anhui	340000	Huainan	340400	2000	50.93	267739	44.4	56.3	2.09674
Anhui	340000	Huangshan	341000	2000	28.5032	257327	21.3	35.8	2.64397
Anhui	340000	Liuan	341500	2000	41.5737	608348	24.3	53.4	7.03999
Anhui	340000	Maanshan	340500	2000	48.7507	186861	44.9	57.8	2.15875
Anhui	340000	Suzhou	341300	2000	52.3707	506582	46.5	61.1	3.32646
Anhui	340000	Tongling	340700	2000	47.0471	131732	39.5	54.7	2.51068
Anhui	340000	Wuhu	340200	2000	48.4601	275932	38.2	55.4	3.04277
Anhui	340000	Xuancheng	341800	2000	37.8305	436829	23.5	50.3	6.26485
Henan	410000	Anyang	410500	2000	62.0187	453667	47.7	75.4	4.97344
Henan	410000	Hebi	410600	2000	61.0635	130554	52.5	69	2.32414
Henan	410000	Jiyuan	419001	2000	55.9508	105355	46.3	61.4	2.85177
Henan	410000	Jiaozuo	410800	2000	65.3575	261953	51.1	71	3.57102
Henan	410000	Kaifeng	410200	2000	56.583	347476	51.5	65	2.00016
Henan	410000	Luoyang	410300	2000	48.6619	724040	33.9	68.7	8.28195
Henan	410000	Luohe	411100	2000	56.7696	148566	52.1	60.4	1.39192
Henan	410000	Nanyang	411300	2000	48.5841	1.24147e+06	33.9	60.3	6.19911
Henan	410000	Pingdingshan	410400	2000	56.167	431082	37.9	64.1	5.04613
Henan	410000	Puyang	410900	2000	60.205	256052	53.5	66.8	2.19771
Henan	410000	Sanmenxia	411200	2000	45.3146	440639	32.5	64	7.99902
Henan	410000	Shangqiu	411400	2000	54.863	574910	49.4	61.4	2.29177
Henan	410000	Xinxiang	410700	2000	62.2512	509464	44.7	71.2	4.23798
Henan	410000	Xinyang	411500	2000	49.3718	891161	32.3	60.3	5.41993
Henan	410000	Xuchang	411000	2000	57.9168	282634	50	62.5	1.97416
Henan	410000	Zhengzhou	410100	2000	61.4959	453656	49.1	71	5.57101
Henan	410000	Zhoukou	411600	2000	52.4114	610174	46.8	58.8	2.34227
Henan	410000	Zhumadian	411700	2000	51.8164	752996	41.5	60.5	3.55968
Hubei	420000	Ezhou	420700	2000	49.6089	72875.5	42.7	55.8	2.75407
Hubei	420000	Enshi	422800	2000	30.4642	686603	21.6	42.5	4.00244
Hubei	420000	Huanggang	421100	2000	40.2686	660446	25.8	51.6	4.43399
Hubei	420000	Yellowstone	420200	2000	44.5134	188069	33.7	54.8	3.91972
Hubei	420000	Jingmen	420800	2000	47.9401	558598	38.1	58.1	4.00769
Hubei	420000	Jingzhou	421000	2000	46.2069	601337	35.2	55.4	2.70735
Hubei	420000	Qianjiang	429005	2000	44.6633	83833	43.1	46.2	0.505176
Hubei	420000	Shennongjia forest area	429021	2000	25.8469	79763.4	20.6	32.1	1.68831
Hubei	420000	Shiyan	420300	2000	34.6794	787673	20.5	53.4	6.65038
Hubei	420000	Suizhou	421300	2000	45.8873	419960	38.4	53.1	3.02477
Hubei	420000	Heavenly Gate	429006	2000	47.1281	116218	43.8	53.1	1.77634
Hubei	420000	Wuhan	420100	2000	50.1494	401446	37.9	57.3	2.89568
Hubei	420000	Xiantao	429004	2000	46.6998	110632	43.5	50.4	1.63032
Hubei	420000	Xianning	421200	2000	42.0347	380162	31	54.2	4.27444
Hubei	420000	Xiangyang	420600	2000	46.3388	871355	25.7	62.1	9.35016
Hubei	420000	Xiaogan	420900	2000	49.3746	416228	43.5	54.3	2.01756
Hubei	420000	Yichang	420500	2000	39.0833	781001	21.7	57.7	9.22117
Hunan	430000	Changde	430700	2000	41.0191	692567	24	52.4	4.9812
Hunan	430000	Chenzhou	431000	2000	32.5368	566076	25.7	38.4	3.42822
Hunan	430000	Hengyang	430400	2000	38.997	541513	31.2	46.7	2.0453
Hunan	430000	Huaihua	431200	2000	33.4902	842414	28.2	41.6	2.36497
Hunan	430000	Loudi	431300	2000	37.4279	277940	30.3	43.5	2.80076
Hunan	430000	Shaoyang	430500	2000	35.2508	666592	27	44.5	3.99946
Hunan	430000	Xiangtan	430300	2000	44.2352	203084	35.1	49.6	2.8267
Hunan	430000	Xiangxi Tujia and Miao Autonomous Prefecture	433100	2000	29.985	428605	24.3	40.1	2.71894
Hunan	430000	Yiyang	430900	2000	37.254	420001	30.3	46.5	4.06806
Hunan	430000	Yongzhou	431100	2000	35.6851	716628	28.5	42.8	2.8791
Hunan	430000	Yueyang	430600	2000	40.433	543218	30.7	50.6	3.07486
Hunan	430000	Zhangjiajie	430800	2000	33.3945	295775	23.2	48.7	4.60357
Hunan	430000	Changsha	430100	2000	40.1521	436092	29.1	49.9	5.02676
Hunan	430000	Zhuzhou	430200	2000	37.3022	383168	25.6	48.6	5.72496
Jiangxi	360000	Fuzhou	361000	2000	32.2388	553540	23.6	40	2.96407
Jiangxi	360000	Ganzhou	360700	2000	29.5177	1.04472e+06	21.9	39.6	3.01722
Jiangxi	360000	Ji'an	360800	2000	34.742	798094	25.7	42	2.84421
Jiangxi	360000	Jingdezhen	360200	2000	32.1955	156921	22	36.4	1.7881
Jiangxi	360000	Jiujiang	360400	2000	35.3197	599445	19.7	45.9	2.96983
Jiangxi	360000	Nanchang	360100	2000	35.8108	232269	27.6	42.1	2.64436
Jiangxi	360000	Pingxiang	360300	2000	36.8742	128838	28.6	46.1	3.80174
Jiangxi	360000	Shangrao	361100	2000	31.755	659679	19	39.3	3.40093
Jiangxi	360000	Xinyu	360500	2000	36.0926	104416	30.8	41.4	1.80415
Jiangxi	360000	Yichun	360900	2000	35.2743	606012	25.1	42.8	3.33162
Jiangxi	360000	Yingtan	360600	2000	32.6463	106362	23.6	37	3.09493
Shanxi	140000	Datong	140200	2000	31.4971	467101	22	40.8	3.89533
Shanxi	140000	Jincheng	140500	2000	52.6573	493346	42.8	62.4	3.65392
Shanxi	140000	Jinzhong	140700	2000	54.8538	913261	43.7	66.8	4.06014
Shanxi	140000	Linfen	141000	2000	50.0305	1.01787e+06	38.4	63.5	7.33713
Shanxi	140000	Lv Liang	141100	2000	40.8735	881845	29.6	65.5	7.12644
Shanxi	140000	Shuozhou	140600	2000	35.6453	397374	23.2	47	6.52447
Shanxi	140000	Taiyuan	140100	2000	45.4087	321539	35.1	67.2	8.92974
Shanxi	140000	Xinzhou	140900	2000	38.1348	996310	27.9	51.3	5.763
Shanxi	140000	Yangquan	140300	2000	48.8014	228830	39.1	60.3	5.26648
Shanxi	140000	Yuncheng	140800	2000	55.562	781813	43.9	63.8	3.6058
Shanxi	140000	Changzhi	140400	2000	55.9616	787156	43.8	61.4	3.52658
Anhui	340000	Anqing	340800	2001	40.6406	508089	23.6	51.2	6.59094
Anhui	340000	Bengbu	340300	2001	49.347	285028	42	53.7	2.03263
Anhui	340000	Bozhou	341600	2001	51.5466	426548	47.1	58	1.70531
Anhui	340000	Chizhou	341700	2001	36.6059	287979	24.1	49.3	5.35805
Anhui	340000	Chuzhou	341100	2001	45.2692	585059	38.2	53	2.72356
Anhui	340000	Fuyang	341200	2001	47.4701	463546	42.3	52.2	1.7731
Anhui	340000	Hefei	340100	2001	47.9584	495075	40.9	54	2.09743
Anhui	340000	Huaibei	340600	2001	53.6793	143055	48.7	57.2	1.38517
Anhui	340000	Huainan	340400	2001	47.8218	251399	41.5	52.6	1.94698
Anhui	340000	Huangshan	341000	2001	30.964	279543	23	38	2.70437
Anhui	340000	Liuan	341500	2001	40.2362	588777	23.4	50.9	5.99323
Anhui	340000	Maanshan	340500	2001	48.0278	184090	41	57.7	3.48188
Anhui	340000	Suzhou	341300	2001	52.8358	511080	47.4	63.4	3.74474
Anhui	340000	Tongling	340700	2001	48.2336	135054	41.3	55	2.46503
Anhui	340000	Wuhu	340200	2001	49.2826	280615	40.7	55.9	2.52933
Anhui	340000	Xuancheng	341800	2001	40.2226	464450	26.8	52.6	6.12935
Henan	410000	Anyang	410500	2001	62.7355	458910	45.4	74.9	5.22116
Henan	410000	Hebi	410600	2001	60.7275	129835	50.5	69.1	2.69919
Henan	410000	Jiyuan	419001	2001	52.26	98405.5	40.8	58.4	3.50721
Henan	410000	Jiaozuo	410800	2001	62.2406	249460	46.3	68.3	3.5958
Henan	410000	Kaifeng	410200	2001	57.4321	352690	53	62.8	1.65278
Henan	410000	Luoyang	410300	2001	45.6879	679790	30.6	67.8	8.81193
Henan	410000	Luohe	411100	2001	56.6267	148192	52.5	60.1	1.34254
Henan	410000	Nanyang	411300	2001	46.6997	1.19332e+06	31	59	6.82595
Henan	410000	Pingdingshan	410400	2001	53.4849	410496	32	62.4	6.11503
Henan	410000	Puyang	410900	2001	60.3481	256660	55.3	69	2.79967
Henan	410000	Sanmenxia	411200	2001	45.0247	437820	33.8	62.1	6.78721
Henan	410000	Shangqiu	411400	2001	58.7074	615195	52.3	67.4	2.73405
Henan	410000	Xinxiang	410700	2001	61.3864	502386	41.4	67.7	3.76884
Henan	410000	Xinyang	411500	2001	47.3321	854344	32.1	55.9	4.28794
Henan	410000	Xuchang	411000	2001	56.5154	275795	44.8	61.7	2.28389
Henan	410000	Zhengzhou	410100	2001	57.7369	425925	42.9	67.7	6.4737
Henan	410000	Zhoukou	411600	2001	54.4184	633539	46.2	62	2.93255
Henan	410000	Zhumadian	411700	2001	49.8427	724314	40.2	59.3	3.27282
Hubei	420000	Ezhou	420700	2001	50.6934	74468.6	44	57.1	2.76917
Hubei	420000	Enshi	422800	2001	33.0242	744298	23.8	46.9	3.83134
Hubei	420000	Huanggang	421100	2001	40.8964	670741	25	51.7	4.53534
Hubei	420000	Yellowstone	420200	2001	44.6968	188844	30.8	55.6	4.35578
Hubei	420000	Jingmen	420800	2001	47.2495	550552	36.4	57.6	4.89554
Hubei	420000	Jingzhou	421000	2001	47.7951	622005	35.4	58.5	2.93492
Hubei	420000	Qianjiang	429005	2001	46.0984	86526.7	44	47.6	0.656709
Hubei	420000	Shennongjia forest area	429021	2001	28.1407	86842.1	23	34.9	1.68363
Hubei	420000	Shiyan	420300	2001	35.2599	800858	23.7	50.2	4.95726
Hubei	420000	Suizhou	421300	2001	43.8435	401255	37.5	50.3	2.54403
Hubei	420000	Heavenly Gate	429006	2001	47.6058	117396	44.7	52.5	1.36551
Hubei	420000	Wuhan	420100	2001	51.1921	409793	38.2	57.8	3.23372
Hubei	420000	Xiantao	429004	2001	49.25	116673	45	53.1	1.85536
Hubei	420000	Xianning	421200	2001	42.4744	384138	29.5	56.7	4.90485
Hubei	420000	Xiangyang	420600	2001	46.3636	871820	28.4	60.8	8.30125
Hubei	420000	Xiaogan	420900	2001	47.8527	403398	40.4	54.8	3.37844
Hubei	420000	Yichang	420500	2001	41.1114	821529	23.1	59.2	8.6729
Hunan	430000	Changde	430700	2001	40.8915	690412	26.1	51	4.62553
Hunan	430000	Chenzhou	431000	2001	34.0446	592307	24.5	40.9	4.5157
Hunan	430000	Hengyang	430400	2001	40.3818	560742	32.2	47.4	1.9206
Hunan	430000	Huaihua	431200	2001	34.9409	878904	28.7	42.7	2.59915
Hunan	430000	Loudi	431300	2001	36.7635	273006	28.7	42.5	2.88261
Hunan	430000	Shaoyang	430500	2001	36.9668	699042	28.6	48.6	4.08798
Hunan	430000	Xiangtan	430300	2001	44.4607	204119	35.9	49.9	2.80053
Hunan	430000	Xiangxi Tujia and Miao Autonomous Prefecture	433100	2001	31.1054	444620	25.6	41.2	2.28622
Hunan	430000	Yiyang	430900	2001	37.7028	425061	29.7	48.2	4.83732
Hunan	430000	Yongzhou	431100	2001	38.2417	767970	28.9	44.3	3.03208
Hunan	430000	Yueyang	430600	2001	41.8017	561606	30	53	3.40552
Hunan	430000	Zhangjiajie	430800	2001	33.8664	299954	24.7	47	3.84635
Hunan	430000	Changsha	430100	2001	40.9124	444349	27.2	49.8	4.97752
Hunan	430000	Zhuzhou	430200	2001	37.8191	388478	24.5	49.3	6.04545
Jiangxi	360000	Fuzhou	361000	2001	33.5631	576279	24	41.3	2.97658
Jiangxi	360000	Ganzhou	360700	2001	31.9634	1.13128e+06	24.2	41.6	2.98474
Jiangxi	360000	Ji'an	360800	2001	35.3708	812538	24.6	41.5	3.03236
Jiangxi	360000	Jingdezhen	360200	2001	33.8766	165115	23.7	38.3	1.92347
Jiangxi	360000	Jiujiang	360400	2001	35.5975	604160	20.8	45.3	3.40108
Jiangxi	360000	Nanchang	360100	2001	36.3874	236009	26	42.6	3.19582
Jiangxi	360000	Pingxiang	360300	2001	35.9979	125777	24.7	46.5	4.71451
Jiangxi	360000	Shangrao	361100	2001	33.3042	691861	19.9	41.1	3.83312
Jiangxi	360000	Xinyu	360500	2001	36.1576	104604	27.5	41.1	1.90883
Jiangxi	360000	Yichun	360900	2001	35.1045	603095	24.3	43.9	3.82234
Jiangxi	360000	Yingtan	360600	2001	33.425	108898	24.1	37.8	3.22627
Shanxi	140000	Datong	140200	2001	34.8398	516674	26.4	43.4	3.19041
Shanxi	140000	Jincheng	140500	2001	48.6716	456004	39	58.9	3.94754
Shanxi	140000	Jinzhong	140700	2001	54.8367	912976	44.9	67.1	4.07867
Shanxi	140000	Linfen	141000	2001	48.9619	996129	37.1	62	6.53434
Shanxi	140000	Lv Liang	141100	2001	42.0518	907269	32.6	66.4	6.9088
Shanxi	140000	Shuozhou	140600	2001	41.3457	460922	29	52	6.24488
Shanxi	140000	Taiyuan	140100	2001	47.0848	333407	36.7	68.1	8.62575
Shanxi	140000	Xinzhou	140900	2001	41.023	1071768	31.7	53.5	5.60623
Shanxi	140000	Yangquan	140300	2001	48.191	225967	40.6	59.5	4.40641
Shanxi	140000	Yuncheng	140800	2001	54.4268	765840	42	62.8	4.35771
Shanxi	140000	Changzhi	140400	2001	54.1547	761740	40.5	60.2	3.93964
Anhui	340000	Anqing	340800	2002	43.6332	545502	26.3	54.4	6.77879
Anhui	340000	Bengbu	340300	2002	54.3598	313982	48.2	58.3	1.6244
Anhui	340000	Bozhou	341600	2002	54.3242	449533	51.9	59.8	1.08457
Anhui	340000	Chizhou	341700	2002	38.8591	305705	26.6	52.3	5.56871
Anhui	340000	Chuzhou	341100	2002	52.0988	673325	45.3	59	2.73363
Anhui	340000	Fuyang	341200	2002	52.8158	515746	48.5	57.6	1.32301
Anhui	340000	Hefei	340100	2002	53.9056	556467	42.7	60.5	2.71075
Anhui	340000	Huaibei	340600	2002	55.8877	148941	52.5	60.7	1.49788
Anhui	340000	Huainan	340400	2002	54.5917	286989	47.9	58.7	1.61938
Anhui	340000	Huangshan	341000	2002	33.0531	298403	24.1	40.4	2.7535
Anhui	340000	Liuan	341500	2002	44.2405	647371	25.9	55	7.19761
Anhui	340000	Maanshan	340500	2002	52.6139	201669	46.6	60.1	2.68469
Anhui	340000	Suzhou	341300	2002	56.4011	545567	50.9	66.1	3.62861
Anhui	340000	Tongling	340700	2002	51.2055	143375	42.6	59.3	2.90061
Anhui	340000	Wuhu	340200	2002	52.8163	300736	43.1	59.6	2.83158
Anhui	340000	Xuancheng	341800	2002	43.2862	499826	28.6	56.5	6.76443
Henan	410000	Anyang	410500	2002	67.2933	492251	50.7	80.8	6.33034
Henan	410000	Hebi	410600	2002	66.784	142784	54.8	73.5	3.36563
Henan	410000	Jiyuan	419001	2002	55.5382	104578	45.4	63.5	4.02962
Henan	410000	Jiaozuo	410800	2002	67.7705	271624	49.3	73.3	4.21404
Henan	410000	Kaifeng	410200	2002	61.5116	377743	57	68.4	1.83273
Henan	410000	Luoyang	410300	2002	47.2657	703267	31.1	71.8	9.62929
Henan	410000	Luohe	411100	2002	60.1173	157327	55.6	63.4	1.39887
Henan	410000	Nanyang	411300	2002	47.357	1210113	31.2	62.2	7.53703
Henan	410000	Pingdingshan	410400	2002	56.893	436654	34	66.3	6.62546
Henan	410000	Puyang	410900	2002	65.8442	280035	60.3	73.8	2.34204
Henan	410000	Sanmenxia	411200	2002	45.5614	443039	32.5	64.9	7.91167
Henan	410000	Shangqiu	411400	2002	60.3077	631965	54.1	68.4	2.56978
Henan	410000	Xinxiang	410700	2002	67.8296	555118	46.2	74.5	5.02178
Henan	410000	Xinyang	411500	2002	51.1898	923976	34.9	59.2	4.75834
Henan	410000	Xuchang	411000	2002	61.091	298124	49.9	66.1	2.51318
Henan	410000	Zhengzhou	410100	2002	63.9183	471525	48.1	74.7	6.94586
Henan	410000	Zhoukou	411600	2002	56.8874	662284	50.9	62	1.89471
Henan	410000	Zhumadian	411700	2002	53.3194	774838	41.9	63	3.67503
Hubei	420000	Ezhou	420700	2002	53.6961	78879.6	46.5	59.1	2.57115
Hubei	420000	Enshi	422800	2002	32.5557	733741	21.9	46.4	4.14133
Hubei	420000	Huanggang	421100	2002	43.6303	715580	27.6	54.2	4.78897
Hubei	420000	Yellowstone	420200	2002	47.7698	201827	34.3	59.4	4.50593
Hubei	420000	Jingmen	420800	2002	52.116	607256	40.2	62.5	5.33973
Hubei	420000	Jingzhou	421000	2002	52.3728	681580	37.4	62.2	3.22552
Hubei	420000	Qianjiang	429005	2002	51.8883	97394.4	50.3	53.6	0.557597
Hubei	420000	Shennongjia forest area	429021	2002	27.1996	83938.1	22.2	34	2.05259
Hubei	420000	Shiyan	420300	2002	33.6332	763912	22.7	48.8	5.11573
Hubei	420000	Suizhou	421300	2002	46.7589	427937	39.3	54.5	3.13219
Hubei	420000	Heavenly Gate	429006	2002	54.1578	133553	51.2	59.4	1.31407
Hubei	420000	Wuhan	420100	2002	55.3914	443408	40.2	64.6	3.93457
Hubei	420000	Xiantao	429004	2002	54.6642	129499	51.7	57.9	1.48795
Hubei	420000	Xianning	421200	2002	44.8567	405684	32.4	60.1	5.20278
Hubei	420000	Xiangyang	420600	2002	47.3867	891059	29.2	64.6	8.63246
Hubei	420000	Xiaogan	420900	2002	52.9686	446525	42.7	61.5	4.78158
Hubei	420000	Yichang	420500	2002	42.469	848658	21.4	62.4	10.1321
Hunan	430000	Changde	430700	2002	42.797	722584	25.4	56.1	5.52565
Hunan	430000	Chenzhou	431000	2002	37.2378	647862	25.6	45.8	5.63503
Hunan	430000	Hengyang	430400	2002	45.0125	625043	34.6	52.1	2.18129
Hunan	430000	Huaihua	431200	2002	36.4601	917117	28.1	43.8	2.55871
Hunan	430000	Loudi	431300	2002	40.4052	300049	30.7	46.9	3.47612
Hunan	430000	Shaoyang	430500	2002	39.4541	746076	28.9	50.7	4.77988
Hunan	430000	Xiangtan	430300	2002	48.3245	221858	38.8	54.3	3.09948
Hunan	430000	Xiangxi Tujia and Miao Autonomous Prefecture	433100	2002	32.2822	461442	25.2	42.4	2.75576
Hunan	430000	Yiyang	430900	2002	39.8959	449786	31.7	51	4.71358
Hunan	430000	Yongzhou	431100	2002	41.8451	840333	31.1	48.7	3.65533
Hunan	430000	Yueyang	430600	2002	44.3464	595794	32.7	56.6	3.49491
Hunan	430000	Zhangjiajie	430800	2002	33.9324	300539	24.4	47.9	4.34201
Hunan	430000	Changsha	430100	2002	44.1957	480009	29.9	54.3	5.48526
Hunan	430000	Zhuzhou	430200	2002	41.6031	427347	25.5	54.8	7.12878
Jiangxi	360000	Fuzhou	361000	2002	35.0487	601786	25.8	44.6	3.86936
Jiangxi	360000	Ganzhou	360700	2002	33.1126	1.17195e+06	24.7	43.5	3.37619
Jiangxi	360000	Ji'an	360800	2002	37.2384	855440	25.8	45.9	3.3724
Jiangxi	360000	Jingdezhen	360200	2002	36.1974	176426	24.9	41.6	2.23983
Jiangxi	360000	Jiujiang	360400	2002	39.3651	668104	23.9	51.1	3.61943
Jiangxi	360000	Nanchang	360100	2002	41.687	270382	31.8	50	3.50785
Jiangxi	360000	Pingxiang	360300	2002	39.6617	138578	26.9	51.1	5.17062
Jiangxi	360000	Shangrao	361100	2002	35.4401	736232	20.7	45.7	4.30171
Jiangxi	360000	Xinyu	360500	2002	39.5266	114350	30.4	45.3	2.24146
Jiangxi	360000	Yichun	360900	2002	39.3303	675695	26.3	49.8	4.31436
Jiangxi	360000	Yingtan	360600	2002	35.1371	114477	25	39.6	3.66636
Shanxi	140000	Datong	140200	2002	33.8051	501329	23.4	43.1	3.4221
Shanxi	140000	Jincheng	140500	2002	52.5479	492322	44.2	62.8	3.88137
Shanxi	140000	Jinzhong	140700	2002	58.9948	982204	48.7	70.9	4.53181
Shanxi	140000	Linfen	141000	2002	51.0351	1038309	38.8	64.4	7.57863
Shanxi	140000	Lv Liang	141100	2002	42.2171	910833	32.7	69.9	7.48647
Shanxi	140000	Shuozhou	140600	2002	40.5387	451926	29.2	50.9	5.96943
Shanxi	140000	Taiyuan	140100	2002	49.4418	350097	37.3	71.7	9.3412
Shanxi	140000	Xinzhou	140900	2002	42.4553	1.10919e+06	33	57.4	5.77237
Shanxi	140000	Yangquan	140300	2002	52.6927	247076	43.7	64.5	4.64788
Shanxi	140000	Yuncheng	140800	2002	56.9214	800940	45	66.2	4.6912
Shanxi	140000	Changzhi	140400	2002	59.3388	834659	45.2	66.8	4.30639
Anhui	340000	Anqing	340800	2003	49.0487	613207	29.6	61.6	7.99106
Anhui	340000	Bengbu	340300	2003	59.7116	344894	53.6	63.6	2.02916
Anhui	340000	Bozhou	341600	2003	60.7257	502505	56.9	67.3	1.82811
Anhui	340000	Chizhou	341700	2003	44.6535	351289	31.5	60.2	6.34151
Anhui	340000	Chuzhou	341100	2003	54.6267	705995	48.2	62	2.69989
Anhui	340000	Fuyang	341200	2003	58.9204	575357	55.3	64.6	1.66504
Anhui	340000	Hefei	340100	2003	58.6095	605026	48.1	64.6	2.64719
Anhui	340000	Huaibei	340600	2003	62.2486	165893	58.2	66.1	1.47172
Anhui	340000	Huainan	340400	2003	58.033	305079	53.4	61.8	1.37036
Anhui	340000	Huangshan	341000	2003	36.9575	333652	28	44.9	3.05969
Anhui	340000	Liuan	341500	2003	48.4405	708829	29.4	61.2	7.85909
Anhui	340000	Maanshan	340500	2003	57.1149	218922	50.1	64.8	3.02057
Anhui	340000	Suzhou	341300	2003	62.2398	602046	56.2	70.7	2.9991
Anhui	340000	Tongling	340700	2003	58.1524	162827	49.7	66.4	3.48999
Anhui	340000	Wuhu	340200	2003	58.5953	333642	46.9	66.8	3.419
Anhui	340000	Xuancheng	341800	2003	46.1081	532411	30.5	61.3	7.03328
Henan	410000	Anyang	410500	2003	75.7675	554239	53.8	89.2	6.9894
Henan	410000	Hebi	410600	2003	75.9447	162370	63.2	82.3	3.3475
Henan	410000	Jiyuan	419001	2003	60.9971	114857	48.6	69.6	4.69542
Henan	410000	Jiaozuo	410800	2003	75.1818	301329	56	82.2	5.01183
Henan	410000	Kaifeng	410200	2003	71.8624	441307	67.4	78.6	1.61688
Henan	410000	Luoyang	410300	2003	51.2433	762448	33.5	78.9	11.2733
Henan	410000	Luohe	411100	2003	69.8116	182697	64.6	73.3	1.56473
Henan	410000	Nanyang	411300	2003	51.4998	1.31597e+06	33.4	67	8.31976
Henan	410000	Pingdingshan	410400	2003	62.4669	479434	37.1	74.6	7.78979
Henan	410000	Puyang	410900	2003	75.4489	320884	70.3	82.9	2.40987
Henan	410000	Sanmenxia	411200	2003	48.8205	474731	34.6	70.4	9.11083
Henan	410000	Shangqiu	411400	2003	68.2826	715533	60.5	75.5	2.83097
Henan	410000	Xinxiang	410700	2003	77.0172	630309	51.9	84.4	5.25755
Henan	410000	Xinyang	411500	2003	55.1002	994559	37.1	63	5.39154
Henan	410000	Xuchang	411000	2003	69.4654	338991	55.4	74.4	2.4327
Henan	410000	Zhengzhou	410100	2003	72.2388	532906	54	84.3	7.76452
Henan	410000	Zhoukou	411600	2003	66.7765	777412	59.3	72.4	2.7336
Henan	410000	Zhumadian	411700	2003	60.2632	875744	47.3	72.9	4.3015
Hubei	420000	Ezhou	420700	2003	58.2024	85499.3	50.9	63.1	2.5999
Hubei	420000	Enshi	422800	2003	31.8706	718300	21.9	45.5	4.13578
Hubei	420000	Huanggang	421100	2003	47.0147	771088	30.8	60.4	5.56663
Hubei	420000	Yellowstone	420200	2003	52.5594	222063	37.6	63.5	4.49358
Hubei	420000	Jingmen	420800	2003	54.0852	630200	42	64.4	5.20103
Hubei	420000	Jingzhou	421000	2003	55.5478	722899	35.6	67.1	3.60708
Hubei	420000	Qianjiang	429005	2003	55.5023	104178	53.8	56.9	0.582944
Hubei	420000	Shennongjia forest area	429021	2003	24.7408	76350.2	19.7	31.8	1.99787
Hubei	420000	Shiyan	420300	2003	33.6849	765086	20.3	52	6.41385
Hubei	420000	Suizhou	421300	2003	49.3934	452048	41.9	57.4	3.34796
Hubei	420000	Heavenly Gate	429006	2003	57.5488	141915	54.4	61.4	1.29904
Hubei	420000	Wuhan	420100	2003	58.9292	471728	42.4	67.2	4.21004
Hubei	420000	Xiantao	429004	2003	59.1797	140197	55.7	62.6	1.69152
Hubei	420000	Xianning	421200	2003	49.0481	443591	36.6	64.9	5.22546
Hubei	420000	Xiangyang	420600	2003	48.6035	913940	26.2	66.2	10.1681
Hubei	420000	Xiaogan	420900	2003	55.8238	470595	45.4	64	5.31964
Hubei	420000	Yichang	420500	2003	41.563	830554	21.4	62.8	10.8268
Hunan	430000	Changde	430700	2003	45.1401	762146	24.5	58.1	6.66205
Hunan	430000	Chenzhou	431000	2003	38.4402	668783	27.6	46.6	4.81569
Hunan	430000	Hengyang	430400	2003	46.1131	640326	35.8	53.6	2.27674
Hunan	430000	Huaihua	431200	2003	36.1099	908308	28.9	43.6	2.50522
Hunan	430000	Loudi	431300	2003	42.0737	312439	32.4	48.5	3.77276
Hunan	430000	Shaoyang	430500	2003	39.5552	747989	28.9	51.3	5.06279
Hunan	430000	Xiangtan	430300	2003	50.7653	233063	41.3	57	3.40922
Hunan	430000	Xiangxi Tujia and Miao Autonomous Prefecture	433100	2003	31.8097	454688	25.3	42.2	2.48276
Hunan	430000	Yiyang	430900	2003	42.5568	479786	31.9	55.1	6.07374
Hunan	430000	Yongzhou	431100	2003	40.9127	821608	31.8	49.3	3.4944
Hunan	430000	Yueyang	430600	2003	49.1936	660916	37.1	60.4	3.85082
Hunan	430000	Zhangjiajie	430800	2003	35.0943	310830	24.5	51.9	4.7854
Hunan	430000	Changsha	430100	2003	47.5197	516112	33.1	57.6	5.18481
Hunan	430000	Zhuzhou	430200	2003	43.659	448465	27.4	57.2	7.4498
Jiangxi	360000	Fuzhou	361000	2003	38.1764	655488	26.9	49.3	4.45388
Jiangxi	360000	Ganzhou	360700	2003	35.5582	1.25851e+06	27.5	46.9	3.33614
Jiangxi	360000	Ji'an	360800	2003	40.7071	935124	27.5	50.6	3.83516
Jiangxi	360000	Jingdezhen	360200	2003	40.5723	197750	28.9	45.5	2.25067
Jiangxi	360000	Jiujiang	360400	2003	43.4248	737005	27	55.1	3.91544
Jiangxi	360000	Nanchang	360100	2003	45.2771	293667	34.5	54.1	3.73317
Jiangxi	360000	Pingxiang	360300	2003	43.7664	152920	31.8	56.2	5.47059
Jiangxi	360000	Shangrao	361100	2003	39.0762	811769	23	51.2	4.46293
Jiangxi	360000	Xinyu	360500	2003	43.951	127150	34.5	49.1	2.23171
Jiangxi	360000	Yichun	360900	2003	43.2539	743102	31.1	54.5	4.66869
Jiangxi	360000	Yingtan	360600	2003	38.9258	126820	27.5	44.4	4.17597
Shanxi	140000	Datong	140200	2003	38.6679	573444	29	48.1	3.44449
Shanxi	140000	Jincheng	140500	2003	56.4506	528886	47.2	69.6	3.93208
Shanxi	140000	Jinzhong	140700	2003	62.2232	1.03595e+06	52	74.1	4.42753
Shanxi	140000	Linfen	141000	2003	52.9513	1.07729e+06	39.6	66.5	8.3513
Shanxi	140000	Lv Liang	141100	2003	44.9594	969999	35.2	73.1	7.87351
Shanxi	140000	Shuozhou	140600	2003	44.5952	497147	31.7	56.5	6.80259
Shanxi	140000	Taiyuan	140100	2003	52.4445	371360	40.7	75.3	9.34717
Shanxi	140000	Xinzhou	140900	2003	45.3242	1.18414e+06	34.4	58.9	6.39978
Shanxi	140000	Yangquan	140300	2003	55.8928	262081	47.4	68.6	4.65843
Shanxi	140000	Yuncheng	140800	2003	59.9658	843778	45.8	70.5	4.6698
Shanxi	140000	Changzhi	140400	2003	61.6203	866751	49.3	69.3	4.13025
Anhui	340000	Anqing	340800	2004	48.9047	611407	30.1	62.5	8.06646
Anhui	340000	Bengbu	340300	2004	58.3359	336948	52.1	64.1	2.22053
Anhui	340000	Bozhou	341600	2004	60.7557	502753	57.4	65.5	1.13328
Anhui	340000	Chizhou	341700	2004	43.3546	341071	29.8	59.5	6.60668
Anhui	340000	Chuzhou	341100	2004	56.4656	729761	47.9	63.9	3.21709
Anhui	340000	Fuyang	341200	2004	60.7151	592883	56.5	65.8	1.37892
Anhui	340000	Hefei	340100	2004	62.2177	642273	50.6	68.6	2.95336
Anhui	340000	Huaibei	340600	2004	60.2306	160515	54.4	64.2	1.31849
Anhui	340000	Huainan	340400	2004	60.2002	316473	53	66.3	2.62852
Anhui	340000	Huangshan	341000	2004	35.0911	316802	27.4	43.3	2.82847
Anhui	340000	Liuan	341500	2004	49.8709	729760	30.5	65	9.07
Anhui	340000	Maanshan	340500	2004	59.8721	229490	53	66.8	2.71058
Anhui	340000	Suzhou	341300	2004	58.6426	567250	52.3	67.2	3.22029
Anhui	340000	Tongling	340700	2004	59.3364	166142	48.7	68.2	3.64007
Anhui	340000	Wuhu	340200	2004	60.1628	342567	45.9	68.6	4.09805
Anhui	340000	Xuancheng	341800	2004	44.8152	517481	28.2	64.1	8.09062
Henan	410000	Anyang	410500	2004	74.1734	542578	47.5	87.9	7.03152
Henan	410000	Hebi	410600	2004	75.3965	161198	58.7	81.7	3.8812
Henan	410000	Jiyuan	419001	2004	59.0798	111247	41.4	70.7	6.18768
Henan	410000	Jiaozuo	410800	2004	75.8773	304116	48.2	84.5	5.39543
Henan	410000	Kaifeng	410200	2004	69.3498	425877	62.9	79.7	2.25293
Henan	410000	Luoyang	410300	2004	50.2825	748153	29.9	80.4	12.465
Henan	410000	Luohe	411100	2004	70.7605	185180	64.5	74.5	2.10205
Henan	410000	Nanyang	411300	2004	51.1675	1.30748e+06	30.1	67.9	9.03638
Henan	410000	Pingdingshan	410400	2004	64.3462	493857	35	77	9.01463
Henan	410000	Puyang	410900	2004	72.6225	308864	67.7	77.9	1.7567
Henan	410000	Sanmenxia	411200	2004	45.4247	441710	30.7	69.9	10.2973
Henan	410000	Shangqiu	411400	2004	64.7085	678081	57.7	70.4	2.14107
Henan	410000	Xinxiang	410700	2004	76.5181	626224	41.2	87	6.6012
Henan	410000	Xinyang	411500	2004	58.3155	1.0526e+06	37.7	68.7	6.37532
Henan	410000	Xuchang	411000	2004	71.0342	346647	54.7	77.2	3.35902
Henan	410000	Zhengzhou	410100	2004	72.5346	535088	52.2	85.8	8.33127
Henan	410000	Zhoukou	411600	2004	66.4845	774012	60.4	72.7	2.20879
Henan	410000	Zhumadian	411700	2004	62.0525	901746	48.8	72.6	4.12041
Hubei	420000	Ezhou	420700	2004	60.0071	88150.4	53.3	65.7	2.79102
Hubei	420000	Enshi	422800	2004	33.3235	751045	23.4	46.4	4.09559
Hubei	420000	Huanggang	421100	2004	48.3025	792210	31.2	59.9	5.76411
Hubei	420000	Yellowstone	420200	2004	53.2589	225019	38.6	64.9	4.90924
Hubei	420000	Jingmen	420800	2004	55.2634	643929	41.7	65.6	5.93144
Hubei	420000	Jingzhou	421000	2004	59.1864	770252	39.1	71.3	3.64042
Hubei	420000	Qianjiang	429005	2004	58.4103	109636	56.3	60.7	0.700167
Hubei	420000	Shennongjia forest area	429021	2004	23.9527	73917.9	18.8	32.3	2.11336
Hubei	420000	Shiyan	420300	2004	33.5032	760959	19.1	51.3	6.71911
Hubei	420000	Suizhou	421300	2004	51.5414	471707	42.2	60.4	3.97619
Hubei	420000	Heavenly Gate	429006	2004	59.5539	146860	56.1	63.5	1.02784
Hubei	420000	Wuhan	420100	2004	62.0745	496906	44.3	72.3	4.40997
Hubei	420000	Xiantao	429004	2004	61.3769	145402	57.2	64.7	1.63451
Hubei	420000	Xianning	421200	2004	49.8389	450743	35.5	67.1	6.43432
Hubei	420000	Xiangyang	420600	2004	48.3816	909767	25.2	66.3	10.7539
Hubei	420000	Xiaogan	420900	2004	58.9416	496878	48.1	68.8	5.23332
Hubei	420000	Yichang	420500	2004	42.2379	844039	22.8	65.5	11.4072
Hunan	430000	Changde	430700	2004	48.4867	818649	26.6	62.3	6.78645
Hunan	430000	Chenzhou	431000	2004	42.3837	737392	30.9	51.7	5.25003
Hunan	430000	Hengyang	430400	2004	48.8181	677889	38.9	57	2.48135
Hunan	430000	Huaihua	431200	2004	40.2421	1.01225e+06	32.5	47.9	2.63642
Hunan	430000	Loudi	431300	2004	44.8773	333259	33.9	51.9	3.8528
Hunan	430000	Shaoyang	430500	2004	41.7788	790037	31.5	51.9	4.44561
Hunan	430000	Xiangtan	430300	2004	54.5596	250483	43.6	60.9	3.60511
Hunan	430000	Xiangxi Tujia and Miao Autonomous Prefecture	433100	2004	34.8187	497698	27.5	45.8	2.80018
Hunan	430000	Yiyang	430900	2004	46.5855	525205	36.5	61.4	6.09793
Hunan	430000	Yongzhou	431100	2004	44.7865	899402	34.4	51.4	3.63367
Hunan	430000	Yueyang	430600	2004	51.2701	688814	37.1	64.4	4.79742
Hunan	430000	Zhangjiajie	430800	2004	38.0694	337180	26.5	55.3	5.0123
Hunan	430000	Changsha	430100	2004	50.4648	548098	34.7	62.3	6.16175
Hunan	430000	Zhuzhou	430200	2004	46.2534	475115	29.5	61	7.28147
Jiangxi	360000	Fuzhou	361000	2004	39.8137	683601	28.7	48.6	4.01917
Jiangxi	360000	Ganzhou	360700	2004	37.8962	1.34126e+06	30.8	48.4	2.94384
Jiangxi	360000	Ji'an	360800	2004	42.5601	977692	30	51.4	3.66601
Jiangxi	360000	Jingdezhen	360200	2004	39.3923	191998	28.8	44.7	2.39097
Jiangxi	360000	Jiujiang	360400	2004	43.475	737858	26.8	56.5	4.00033
Jiangxi	360000	Nanchang	360100	2004	46.2183	299772	35.4	55.7	3.94534
Jiangxi	360000	Pingxiang	360300	2004	45.2156	157983	32.6	58.1	5.57949
Jiangxi	360000	Shangrao	361100	2004	37.9952	789312	24.1	53.4	4.71821
Jiangxi	360000	Xinyu	360500	2004	45.522	131695	36.7	51	2.3549
Jiangxi	360000	Yichun	360900	2004	44.6392	766901	31	56.2	4.96174
Jiangxi	360000	Yingtan	360600	2004	38.6859	126039	27.9	44	4.1058
Shanxi	140000	Datong	140200	2004	35.4516	525747	25.9	42.9	2.91782
Shanxi	140000	Jincheng	140500	2004	51.2045	479735	37.7	71.7	6.63351
Shanxi	140000	Jinzhong	140700	2004	56.0762	933613	48	72.3	4.72882
Shanxi	140000	Linfen	141000	2004	50.1216	1.01972e+06	33.6	70.3	9.88548
Shanxi	140000	Lv Liang	141100	2004	41.5093	895563	32.7	72.3	7.9837
Shanxi	140000	Shuozhou	140600	2004	41.1311	458530	29.2	51.7	6.2674
Shanxi	140000	Taiyuan	140100	2004	48.5156	343539	35.5	72.9	10.253
Shanxi	140000	Xinzhou	140900	2004	42.2804	1104619	32.5	57.4	6.27564
Shanxi	140000	Yangquan	140300	2004	52.7547	247367	42.4	69.4	5.8551
Shanxi	140000	Yuncheng	140800	2004	59.9241	843192	38.6	73.1	7.15171
Shanxi	140000	Changzhi	140400	2004	56.0639	788595	40.3	66.7	5.31719
Anhui	340000	Anqing	340800	2005	48.6261	607923	29.2	61.6	7.9711
Anhui	340000	Bengbu	340300	2005	60.7339	350799	54.4	66.8	1.9251
Anhui	340000	Bozhou	341600	2005	62.5433	517546	56.6	69.7	2.56673
Anhui	340000	Chizhou	341700	2005	42.3558	333213	28.4	59.5	6.95419
Anhui	340000	Chuzhou	341100	2005	57.585	744228	49	65.2	3.10543
Anhui	340000	Fuyang	341200	2005	61.4591	600149	55.2	69.3	2.57847
Anhui	340000	Hefei	340100	2005	59.1819	610935	45.9	66.1	2.88777
Anhui	340000	Huaibei	340600	2005	63.2182	168476	58.4	68.3	1.85401
Anhui	340000	Huainan	340400	2005	59.2394	311422	50.7	64.2	1.6815
Anhui	340000	Huangshan	341000	2005	34.1055	307904	25.7	40.6	2.95388
Anhui	340000	Liuan	341500	2005	48.7876	713910	29.6	62.1	8.64831
Anhui	340000	Maanshan	340500	2005	57.5682	220659	50.6	66.1	3.09422
Anhui	340000	Suzhou	341300	2005	63.118	610541	56.9	72	3.24357
Anhui	340000	Tongling	340700	2005	57.1472	160012	47.4	66.9	3.61008
Anhui	340000	Wuhu	340200	2005	57.2535	326002	42.8	67.1	4.07465
Anhui	340000	Xuancheng	341800	2005	42.9729	496209	25.9	63	8.51073
Henan	410000	Anyang	410500	2005	80.779	590898	44.6	96.8	8.01415
Henan	410000	Hebi	410600	2005	82.3563	176078	63.9	89.4	3.49191
Henan	410000	Jiyuan	419001	2005	68.0746	128184	42.8	83.8	8.00312
Henan	410000	Jiaozuo	410800	2005	84.3586	338109	48.5	92.7	6.26781
Henan	410000	Kaifeng	410200	2005	77.7777	477633	71	86.7	2.2012
Henan	410000	Luoyang	410300	2005	58.297	867401	32	95.6	15.757
Henan	410000	Luohe	411100	2005	80.4489	210535	74.1	85.3	2.27136
Henan	410000	Nanyang	411300	2005	63.9703	1.63463e+06	32.2	82.5	11.2655
Henan	410000	Pingdingshan	410400	2005	74.6668	573068	37.7	88.5	9.57721
Henan	410000	Puyang	410900	2005	77.8588	331134	71.6	82.2	1.78121
Henan	410000	Sanmenxia	411200	2005	52.6093	511572	33.9	81.4	12.0657
Henan	410000	Shangqiu	411400	2005	69.7976	731409	60.8	78	3.56604
Henan	410000	Xinxiang	410700	2005	83.6198	684345	42.3	97.1	7.16793
Henan	410000	Xinyang	411500	2005	61.3865	1.10803e+06	37.9	73.5	7.16634
Henan	410000	Xuchang	411000	2005	80.3624	392169	57.6	88.5	4.17716
Henan	410000	Zhengzhou	410100	2005	80.6661	595074	54	94.1	9.77225
Henan	410000	Zhoukou	411600	2005	72.4322	843256	63.5	81.6	3.63323
Henan	410000	Zhumadian	411700	2005	69.5339	1.01047e+06	56	82.7	4.28955
Hubei	420000	Ezhou	420700	2005	59.7451	87765.5	52.8	66.1	2.99039
Hubei	420000	Enshi	422800	2005	36.13	814298	25.3	50.8	4.11658
Hubei	420000	Huanggang	421100	2005	49.024	804043	30.9	62.9	5.99101
Hubei	420000	Yellowstone	420200	2005	51.7411	218606	36.5	64.7	5.33366
Hubei	420000	Jingmen	420800	2005	64.6815	753669	48.3	79.3	6.6939
Hubei	420000	Jingzhou	421000	2005	62.9135	818757	44.4	73.4	3.66539
Hubei	420000	Qianjiang	429005	2005	63.4362	119070	59.8	68.4	1.2761
Hubei	420000	Shennongjia forest area	429021	2005	27.46	84741.6	22.6	36.2	2.54301
Hubei	420000	Shiyan	420300	2005	41.5535	943804	23.3	65.6	8.7519
Hubei	420000	Suizhou	421300	2005	59.9999	549119	48.9	69	3.98916
Hubei	420000	Heavenly Gate	429006	2005	65.719	162063	62.2	69.6	1.13312
Hubei	420000	Wuhan	420100	2005	63.5841	508991	44.8	75.4	4.5458
Hubei	420000	Xiantao	429004	2005	64.1934	152074	59	67.8	1.32643
Hubei	420000	Xianning	421200	2005	49.3517	446337	32.8	70.1	7.23125
Hubei	420000	Xiangyang	420600	2005	61.6091	1.1585e+06	31.5	82.9	13.892
Hubei	420000	Xiaogan	420900	2005	63.604	536182	49.3	73.2	5.5869
Hubei	420000	Yichang	420500	2005	48.8218	975605	25.1	77.1	13.9902
Hunan	430000	Changde	430700	2005	53.8963	909984	30	68.7	7.10102
Hunan	430000	Chenzhou	431000	2005	41.2419	717526	28.4	51.2	5.89571
Hunan	430000	Hengyang	430400	2005	52.6665	731327	39.3	60.4	3.21795
Hunan	430000	Huaihua	431200	2005	44.5375	1.1203e+06	35.6	53.5	3.13501
Hunan	430000	Loudi	431300	2005	49.9834	371177	37.5	58.3	4.78264
Hunan	430000	Shaoyang	430500	2005	46.7184	883445	34.1	59.7	5.6072
Hunan	430000	Xiangtan	430300	2005	59.0091	270911	48.1	67.3	3.42609
Hunan	430000	Xiangxi Tujia and Miao Autonomous Prefecture	433100	2005	38.8896	555888	30.7	51.7	3.27058
Hunan	430000	Yiyang	430900	2005	50.2093	566059	39.6	64.5	5.82678
Hunan	430000	Yongzhou	431100	2005	46.5243	934300	34.2	58.5	5.13742
Hunan	430000	Yueyang	430600	2005	52.4485	704646	34.1	66.2	6.21627
Hunan	430000	Zhangjiajie	430800	2005	43.111	381834	29.4	59.9	5.78071
Hunan	430000	Changsha	430100	2005	51.8126	562737	31.2	66	7.9202
Hunan	430000	Zhuzhou	430200	2005	47.0336	483130	27.1	63.1	8.69498
Jiangxi	360000	Fuzhou	361000	2005	38.5292	661546	27.4	48.4	4.30413
Jiangxi	360000	Ganzhou	360700	2005	37.1515	1.3149e+06	28.7	47.2	3.10908
Jiangxi	360000	Ji'an	360800	2005	41.2901	948516	27.5	51	3.54133
Jiangxi	360000	Jingdezhen	360200	2005	38.78	189014	26.8	45.3	2.707
Jiangxi	360000	Jiujiang	360400	2005	42.6552	723943	25.9	58.3	4.65275
Jiangxi	360000	Nanchang	360100	2005	45.9762	298201	34.4	57.2	4.00033
Jiangxi	360000	Pingxiang	360300	2005	44.6808	156115	29.9	59	6.19697
Jiangxi	360000	Shangrao	361100	2005	37.8907	787141	23.6	58.2	5.08497
Jiangxi	360000	Xinyu	360500	2005	43.7668	126617	34.9	49.7	2.24241
Jiangxi	360000	Yichun	360900	2005	43.4362	746234	29.6	55.7	5.47262
Jiangxi	360000	Yingtan	360600	2005	39.2037	127726	27.3	45.5	4.20314
Shanxi	140000	Datong	140200	2005	37.1328	550679	26.9	46	3.16897
Shanxi	140000	Jincheng	140500	2005	54.3078	508810	36.6	80.6	8.73755
Shanxi	140000	Jinzhong	140700	2005	56.5288	941149	43.5	77.5	7.1159
Shanxi	140000	Linfen	141000	2005	53.7881	1.09432e+06	30.3	82.2	13.3068
Shanxi	140000	Lv Liang	141100	2005	44.0534	950452	32.8	77	8.87826
Shanxi	140000	Shuozhou	140600	2005	45.1721	503579	34.3	56.9	6.36028
Shanxi	140000	Taiyuan	140100	2005	50.3478	356513	33.5	78.3	11.6876
Shanxi	140000	Xinzhou	140900	2005	44.8086	1170669	35.8	60.3	6.45272
Shanxi	140000	Yangquan	140300	2005	53.3598	250204	42.3	72.2	6.91239
Shanxi	140000	Yuncheng	140800	2005	68.2918	960933	38.1	84.8	9.39376
Shanxi	140000	Changzhi	140400	2005	58.166	818163	37.6	71.8	7.72312
Anhui	340000	Anqing	340800	2006	46.9066	586426	28.3	61.7	7.82231
Anhui	340000	Bengbu	340300	2006	61.6906	356325	51.6	69.6	3.57013
Anhui	340000	Bozhou	341600	2006	66.9025	553618	58.7	75.4	3.40976
Anhui	340000	Chizhou	341700	2006	42.1035	331228	30.2	58.8	6.48996
Anhui	340000	Chuzhou	341100	2006	53.9884	697746	45	62	2.92314
Anhui	340000	Fuyang	341200	2006	63.158	616738	54.9	72.2	3.61042
Anhui	340000	Hefei	340100	2006	58.2351	601161	45.4	67.2	3.09029
Anhui	340000	Huaibei	340600	2006	67.0863	178785	61.7	73	1.64897
Anhui	340000	Huainan	340400	2006	59.5413	313008	48.3	66.8	2.1282
Anhui	340000	Huangshan	341000	2006	35.2794	318502	27.7	41.1	2.9508
Anhui	340000	Liuan	341500	2006	47.7202	698290	28.7	61.5	8.81131
Anhui	340000	Maanshan	340500	2006	56.3926	216153	49.8	64.2	2.9351
Anhui	340000	Suzhou	341300	2006	64.867	627459	54.3	77	5.70792
Anhui	340000	Tongling	340700	2006	56.3803	157865	47.3	67.1	3.57764
Anhui	340000	Wuhu	340200	2006	56.6867	322774	42.6	67.2	3.99124
Anhui	340000	Xuancheng	341800	2006	41.8191	482885	27.3	61.1	7.20938
Henan	410000	Anyang	410500	2006	88.4807	647237	45.2	102.7	10.0619
Henan	410000	Hebi	410600	2006	90.587	193675	70.2	97.4	4.0595
Henan	410000	Jiyuan	419001	2006	72.6021	136710	45	89.3	8.37712
Henan	410000	Jiaozuo	410800	2006	88.427	354415	51.9	96.7	6.13752
Henan	410000	Kaifeng	410200	2006	85.4234	524585	81	93.6	1.85824
Henan	410000	Luoyang	410300	2006	61.2816	911809	34.4	100.5	16.8937
Henan	410000	Luohe	411100	2006	84.9177	222230	78.1	90.4	1.77997
Henan	410000	Nanyang	411300	2006	62.2447	1.59054e+06	34.6	82.8	10.8701
Henan	410000	Pingdingshan	410400	2006	77.5607	595278	39.7	95.6	11.3848
Henan	410000	Puyang	410900	2006	90.038	382932	84.6	95.7	1.70182
Henan	410000	Sanmenxia	411200	2006	55.4679	539370	35	86.6	13.4986
Henan	410000	Shangqiu	411400	2006	76.6085	802781	66	85.7	4.58815
Henan	410000	Xinxiang	410700	2006	89.4785	732292	45.7	99.9	7.31875
Henan	410000	Xinyang	411500	2006	58.5412	1.05667e+06	36.4	71	7.09123
Henan	410000	Xuchang	411000	2006	85.7627	418522	63	93.6	4.06131
Henan	410000	Zhengzhou	410100	2006	86.1263	635354	59.5	99.8	9.84793
Henan	410000	Zhoukou	411600	2006	78.0652	908835	68	89.3	4.50208
Henan	410000	Zhumadian	411700	2006	70.8455	1.02953e+06	55	87.2	5.33873
Hubei	420000	Ezhou	420700	2006	57.933	85103.6	52.2	62.7	2.288
Hubei	420000	Enshi	422800	2006	37.0215	834390	24.9	53.7	4.68742
Hubei	420000	Huanggang	421100	2006	46.9305	769706	29.7	58.6	5.61999
Hubei	420000	Yellowstone	420200	2006	52.0375	219859	38.3	63.1	4.51847
Hubei	420000	Jingmen	420800	2006	61.6809	718706	45.6	74	6.73519
Hubei	420000	Jingzhou	421000	2006	62.1063	808251	40.8	73.1	3.70064
Hubei	420000	Qianjiang	429005	2006	62.24	116824	58.6	66.1	1.0411
Hubei	420000	Shennongjia forest area	429021	2006	26.3833	81418.8	20.8	35.7	2.59352
Hubei	420000	Shiyan	420300	2006	41.301	938070	21.6	64.8	8.78858
Hubei	420000	Suizhou	421300	2006	55.156	504787	45.7	63.7	3.52522
Hubei	420000	Heavenly Gate	429006	2006	63.8785	157524	59.9	67.3	1.12462
Hubei	420000	Wuhan	420100	2006	61.3337	490977	43.6	74.9	4.74981
Hubei	420000	Xiantao	429004	2006	63.4146	150229	59.2	67.5	1.25819
Hubei	420000	Xianning	421200	2006	50.4777	456520	36.3	67.8	6.20626
Hubei	420000	Xiangyang	420600	2006	58.0471	1.09152e+06	29.5	78.9	12.9729
Hubei	420000	Xiaogan	420900	2006	60.4865	509902	47.6	71	5.62958
Hubei	420000	Yichang	420500	2006	47.551	950212	24.6	74.5	13.4697
Hunan	430000	Changde	430700	2006	52.7972	891428	28.8	65.8	7.11143
Hunan	430000	Chenzhou	431000	2006	45.3542	789073	32.1	57	6.4825
Hunan	430000	Hengyang	430400	2006	55.6489	772740	43	62.6	2.89227
Hunan	430000	Huaihua	431200	2006	44.6438	1.12297e+06	36.1	52.5	2.95812
Hunan	430000	Loudi	431300	2006	51.1434	379791	36.9	60.1	4.97303
Hunan	430000	Shaoyang	430500	2006	47.5349	898886	33.3	60.7	6.00805
Hunan	430000	Xiangtan	430300	2006	60.8503	279364	50.3	69.4	3.37019
Hunan	430000	Xiangxi Tujia and Miao Autonomous Prefecture	433100	2006	38.942	556637	31.5	51	2.96364
Hunan	430000	Yiyang	430900	2006	50.7313	571945	40.3	65.4	6.08089
Hunan	430000	Yongzhou	431100	2006	50.4089	1.01231e+06	37.2	61.4	5.09693
Hunan	430000	Yueyang	430600	2006	53.9917	725379	40.1	65.7	5.14434
Hunan	430000	Zhangjiajie	430800	2006	41.7586	369855	29.8	57.3	5.22138
Hunan	430000	Changsha	430100	2006	54.2892	589635	37.2	68	7.25395
Hunan	430000	Zhuzhou	430200	2006	49.1702	505076	30.6	65	8.12122
Jiangxi	360000	Fuzhou	361000	2006	40.981	703644	31.4	52	4.23794
Jiangxi	360000	Ganzhou	360700	2006	39.903	1.41229e+06	31.7	51	3.52281
Jiangxi	360000	Ji'an	360800	2006	44.3144	1.01799e+06	31.4	54.8	3.93313
Jiangxi	360000	Jingdezhen	360200	2006	40.3257	196548	28.8	47.5	2.57698
Jiangxi	360000	Jiujiang	360400	2006	44.458	754541	25.8	56.7	3.67301
Jiangxi	360000	Nanchang	360100	2006	47.4828	307974	37.5	59.7	3.98707
Jiangxi	360000	Pingxiang	360300	2006	46.9412	164012	33.3	61.3	6.41317
Jiangxi	360000	Shangrao	361100	2006	39.6497	823684	25.5	57.2	4.64565
Jiangxi	360000	Xinyu	360500	2006	47.6166	137755	38.7	53.1	2.32586
Jiangxi	360000	Yichun	360900	2006	47.207	811016	33.3	58.4	4.92242
Jiangxi	360000	Yingtan	360600	2006	41.5513	135374	30.7	49.8	4.44493
Shanxi	140000	Datong	140200	2006	45.5121	674944	33.5	56.3	3.82398
Shanxi	140000	Jincheng	140500	2006	57.0579	534575	37.6	85.6	9.32767
Shanxi	140000	Jinzhong	140700	2006	64.2392	1.06952e+06	50.9	87.5	7.74136
Shanxi	140000	Linfen	141000	2006	60.1784	1224329	36.9	87.8	12.8631
Shanxi	140000	Lv Liang	141100	2006	50.722	1.09433e+06	40.5	87.7	9.98291
Shanxi	140000	Shuozhou	140600	2006	51.5119	574254	37.6	65.3	7.77566
Shanxi	140000	Taiyuan	140100	2006	58.6336	415184	41.5	88	12.2466
Shanxi	140000	Xinzhou	140900	2006	52.2762	1.36577e+06	41.8	70	7.13492
Shanxi	140000	Yangquan	140300	2006	61.7149	289381	51.6	82.3	6.58614
Shanxi	140000	Yuncheng	140800	2006	73.8938	1.03976e+06	39.9	92.1	10.2956
Shanxi	140000	Changzhi	140400	2006	62.7075	882044	38	77	8.52461
Anhui	340000	Anqing	340800	2007	53.0542	663284	35	67.5	7.87004
Anhui	340000	Bengbu	340300	2007	65.3712	377584	56.4	72.8	3.00887
Anhui	340000	Bozhou	341600	2007	70.322	581914	63.2	79.9	3.45397
Anhui	340000	Chizhou	341700	2007	46.5084	365882	33.5	64.6	7.38145
Anhui	340000	Chuzhou	341100	2007	58.4844	755852	51.1	65.4	2.57275
Anhui	340000	Fuyang	341200	2007	69.3494	677197	61.8	76.3	2.72205
Anhui	340000	Hefei	340100	2007	64.4171	664978	54.2	72.4	2.89213
Anhui	340000	Huaibei	340600	2007	70.4331	187704	65.6	76	1.76148
Anhui	340000	Huainan	340400	2007	64.7821	340560	51.5	69.7	2.14123
Anhui	340000	Huangshan	341000	2007	38.2412	345242	31.2	46.4	2.60937
Anhui	340000	Liuan	341500	2007	55.6069	813696	35.6	69.4	9.20039
Anhui	340000	Maanshan	340500	2007	61.1777	234494	56.1	68.1	2.07966
Anhui	340000	Suzhou	341300	2007	68.7633	665147	59.5	79.3	4.60701
Anhui	340000	Tongling	340700	2007	62.7734	175766	52.2	74.1	3.72085
Anhui	340000	Wuhu	340200	2007	62.9162	358245	50.7	74.1	3.80958
Anhui	340000	Xuancheng	341800	2007	47.8336	552334	32.8	65.4	7.71532
Henan	410000	Anyang	410500	2007	87.2867	638502	50.3	106	8.53883
Henan	410000	Hebi	410600	2007	87.861	187847	70.6	95.6	3.29906
Henan	410000	Jiyuan	419001	2007	69.5182	130903	42.2	85.7	8.31784
Henan	410000	Jiaozuo	410800	2007	88.4632	354560	51.6	96.7	6.51581
Henan	410000	Kaifeng	410200	2007	86.663	532198	82.7	92.3	1.45502
Henan	410000	Luoyang	410300	2007	58.9443	877032	33.4	96.2	15.6908
Henan	410000	Luohe	411100	2007	85.2542	223110	79.7	89.5	1.48855
Henan	410000	Nanyang	411300	2007	62.5661	1.59875e+06	33.9	81.7	10.7961
Henan	410000	Pingdingshan	410400	2007	76.4928	587082	39.1	93.4	10.8472
Henan	410000	Puyang	410900	2007	86.5657	368164	79.5	94.3	2.19688
Henan	410000	Sanmenxia	411200	2007	53.3323	518603	34.3	84.4	12.2659
Henan	410000	Shangqiu	411400	2007	79.9129	837407	69.2	89.6	4.25727
Henan	410000	Xinxiang	410700	2007	88.7909	726665	45.1	100.1	7.3811
Henan	410000	Xinyang	411500	2007	66.3811	1.19818e+06	45.2	77.7	6.43033
Henan	410000	Xuchang	411000	2007	86.4128	421695	62.6	93.1	4.15399
Henan	410000	Zhengzhou	410100	2007	86.1865	635798	59.5	101.4	10.2907
Henan	410000	Zhoukou	411600	2007	80.8981	941816	72.5	88.1	3.40988
Henan	410000	Zhumadian	411700	2007	72.617	1.05527e+06	56.8	87	5.15173
Hubei	420000	Ezhou	420700	2007	62.9645	92494.9	56.5	67.7	2.48049
Hubei	420000	Enshi	422800	2007	37.1519	837329	25.6	54	4.58067
Hubei	420000	Huanggang	421100	2007	52.6683	863814	36.7	64.4	5.66027
Hubei	420000	Yellowstone	420200	2007	55.9708	236477	42	67.9	4.9534
Hubei	420000	Jingmen	420800	2007	65.728	765863	50.1	78.4	6.96171
Hubei	420000	Jingzhou	421000	2007	64.2826	836574	43	76.8	3.9837
Hubei	420000	Qianjiang	429005	2007	64.5489	121158	60.9	68.7	1.47634
Hubei	420000	Shennongjia forest area	429021	2007	28.1315	86813.7	22	37.4	2.86506
Hubei	420000	Shiyan	420300	2007	42.6171	967963	23.1	62	8.32172
Hubei	420000	Suizhou	421300	2007	59.1418	541266	50.9	67.5	4.05159
Hubei	420000	Heavenly Gate	429006	2007	67.5918	166682	62.9	71.6	1.47124
Hubei	420000	Wuhan	420100	2007	65.5649	524847	49.4	77.8	4.2078
Hubei	420000	Xiantao	429004	2007	64.9891	153959	60.8	68	1.1257
Hubei	420000	Xianning	421200	2007	52.2808	472828	38.2	72.4	6.61468
Hubei	420000	Xiangyang	420600	2007	59.1978	1113156	31.9	81	12.7075
Hubei	420000	Xiaogan	420900	2007	65.4344	551612	55.3	73.5	4.50354
Hubei	420000	Yichang	420500	2007	50.3676	1.00649e+06	25.6	80.1	14.0713
Hunan	430000	Changde	430700	2007	55.1128	930524	30.1	67.3	7.15122
Hunan	430000	Chenzhou	431000	2007	45.1648	785777	33.5	56.4	5.6911
Hunan	430000	Hengyang	430400	2007	55.1062	765205	42.1	64.6	3.27852
Hunan	430000	Huaihua	431200	2007	46.8973	1.17965e+06	37.1	56.5	3.5831
Hunan	430000	Loudi	431300	2007	52.2542	388040	38.8	62	4.73932
Hunan	430000	Shaoyang	430500	2007	48.4943	917027	35.3	63.4	5.91896
Hunan	430000	Xiangtan	430300	2007	60.9976	280040	50.2	68.8	3.46964
Hunan	430000	Xiangxi Tujia and Miao Autonomous Prefecture	433100	2007	40.4132	577666	32.3	54.1	3.43204
Hunan	430000	Yiyang	430900	2007	52.581	592798	40.7	65.2	6.20699
Hunan	430000	Yongzhou	431100	2007	50.2803	1.00973e+06	36.5	62.4	5.15137
Hunan	430000	Yueyang	430600	2007	54.2189	728431	39.3	66.9	5.83865
Hunan	430000	Zhangjiajie	430800	2007	44.5352	394448	31.1	60.6	5.65062
Hunan	430000	Changsha	430100	2007	54.3203	589973	35.9	69.2	7.70238
Hunan	430000	Zhuzhou	430200	2007	50.0643	514260	32	64.8	8.05027
Jiangxi	360000	Fuzhou	361000	2007	40.2849	691691	30.9	52.5	4.54805
Jiangxi	360000	Ganzhou	360700	2007	38.3852	1358568	30.6	51.3	3.6449
Jiangxi	360000	Ji'an	360800	2007	44.8493	1.03028e+06	32.3	56.5	3.91995
Jiangxi	360000	Jingdezhen	360200	2007	42.5305	207294	32	48.9	2.58326
Jiangxi	360000	Jiujiang	360400	2007	47.1656	800494	30.5	62.3	4.47095
Jiangxi	360000	Nanchang	360100	2007	49.4622	320812	37.5	62.4	4.28422
Jiangxi	360000	Pingxiang	360300	2007	48.1802	168342	34.5	62	6.04694
Jiangxi	360000	Shangrao	361100	2007	41.4182	860422	26.4	60.9	4.9113
Jiangxi	360000	Xinyu	360500	2007	48.0504	139010	40.7	53.9	2.25678
Jiangxi	360000	Yichun	360900	2007	47.4343	814922	34.8	60.7	5.16741
Jiangxi	360000	Yingtan	360600	2007	41.1274	133993	30.2	48.1	4.67176
Shanxi	140000	Datong	140200	2007	40.3178	597913	29.3	49.3	3.29142
Shanxi	140000	Jincheng	140500	2007	55.7659	522471	36.2	84.9	9.11
Shanxi	140000	Jinzhong	140700	2007	60.999	1.01557e+06	46.9	84	7.75012
Shanxi	140000	Linfen	141000	2007	56.6955	1.15347e+06	34.3	85.1	13.1224
Shanxi	140000	Lv Liang	141100	2007	48.2421	1.04082e+06	37.5	84.3	9.80175
Shanxi	140000	Shuozhou	140600	2007	46.5708	519171	33.4	58.6	6.92326
Shanxi	140000	Taiyuan	140100	2007	54.2101	383862	38.5	84	12.5955
Shanxi	140000	Xinzhou	140900	2007	46.8078	1.2229e+06	37.1	64.2	6.5938
Shanxi	140000	Yangquan	140300	2007	56.815	266406	45.2	77.3	6.86559
Shanxi	140000	Yuncheng	140800	2007	70.8464	996879	36.8	88.2	9.95496
Shanxi	140000	Changzhi	140400	2007	61.5777	866151	41.8	75.1	7.35651
Anhui	340000	Anqing	340800	2008	51.6396	645598	33.3	64.1	7.63895
Anhui	340000	Bengbu	340300	2008	63.3465	365890	55.3	70.5	2.80897
Anhui	340000	Bozhou	341600	2008	63.6862	527003	59	71.4	2.06708
Anhui	340000	Chizhou	341700	2008	45.6903	359446	31.6	61.5	6.64904
Anhui	340000	Chuzhou	341100	2008	57.0761	737651	48.8	65.9	3.04304
Anhui	340000	Fuyang	341200	2008	63.0695	615874	56.4	68.2	1.7107
Anhui	340000	Hefei	340100	2008	62.8883	649196	52	72.5	3.31831
Anhui	340000	Huaibei	340600	2008	66.3749	176889	62.3	71.1	1.67639
Anhui	340000	Huainan	340400	2008	62.1436	326689	46.8	68.5	2.15391
Anhui	340000	Huangshan	341000	2008	38.3415	346147	29.6	45.7	3.25205
Anhui	340000	Liuan	341500	2008	52.8276	773026	33.8	67	9.05872
Anhui	340000	Maanshan	340500	2008	60.2084	230779	54.1	66.4	2.5464
Anhui	340000	Suzhou	341300	2008	65.5528	634092	59	75.5	3.31442
Anhui	340000	Tongling	340700	2008	60.5642	169580	51	71	3.6118
Anhui	340000	Wuhu	340200	2008	60.9526	347064	47.4	70.4	4.20506
Anhui	340000	Xuancheng	341800	2008	46.2524	534077	30.9	64.3	6.9805
Henan	410000	Anyang	410500	2008	76.36	558574	39.6	93.6	9.18424
Henan	410000	Hebi	410600	2008	77.0568	164748	60.7	85.7	4.24289
Henan	410000	Jiyuan	419001	2008	60.3946	113723	35.9	74.7	7.39404
Henan	410000	Jiaozuo	410800	2008	77.1873	309366	43.8	86.6	6.12442
Henan	410000	Kaifeng	410200	2008	75.8764	465957	71.3	82.4	1.468
Henan	410000	Luoyang	410300	2008	51.1104	760472	30.9	83.5	12.4703
Henan	410000	Luohe	411100	2008	75.4716	197509	70.4	80.1	1.6851
Henan	410000	Nanyang	411300	2008	58.3575	1.49121e+06	30.7	74.5	10.1039
Henan	410000	Pingdingshan	410400	2008	67.4622	517773	33.6	82.7	9.91282
Henan	410000	Puyang	410900	2008	76.7071	326235	69.1	83.8	2.01888
Henan	410000	Sanmenxia	411200	2008	47.7889	464700	32.9	75.2	10.5583
Henan	410000	Shangqiu	411400	2008	71.256	746692	63.4	78.4	2.87279
Henan	410000	Xinxiang	410700	2008	76.932	629611	36.1	87.6	7.11781
Henan	410000	Xinyang	411500	2008	63.4528	1.14532e+06	41.1	76.7	6.25127
Henan	410000	Xuchang	411000	2008	74.9888	365945	52.7	81.4	3.91164
Henan	410000	Zhengzhou	410100	2008	74.0022	545914	47.7	88.6	9.62484
Henan	410000	Zhoukou	411600	2008	70.8703	825073	63.6	78.1	2.82693
Henan	410000	Zhumadian	411700	2008	67.4584	980306	54.6	77.7	4.06095
Hubei	420000	Ezhou	420700	2008	66.7677	98081.8	59.4	72.3	2.78223
Hubei	420000	Enshi	422800	2008	39.7984	896977	28.7	56.5	4.37503
Hubei	420000	Huanggang	421100	2008	53.2721	873715	34.4	65.9	6.5953
Hubei	420000	Yellowstone	420200	2008	58.802	248438	42.2	72	5.70271
Hubei	420000	Jingmen	420800	2008	68.7067	800570	51.6	80.8	7.45222
Hubei	420000	Jingzhou	421000	2008	72.3581	941668	49.4	84.4	3.87265
Hubei	420000	Qianjiang	429005	2008	71.8141	134795	68.8	74.6	0.934284
Hubei	420000	Shennongjia forest area	429021	2008	29.0649	89694.4	22.5	38.1	2.80873
Hubei	420000	Shiyan	420300	2008	41.0131	931531	23.8	58.8	7.3786
Hubei	420000	Suizhou	421300	2008	59.8921	548132	50.6	67.7	3.82539
Hubei	420000	Heavenly Gate	429006	2008	71.8466	177174	66.9	74.4	1.04683
Hubei	420000	Wuhan	420100	2008	69.7618	558443	50.4	82.8	5.19297
Hubei	420000	Xiantao	429004	2008	72.0955	170794	68.4	75.8	1.17542
Hubei	420000	Xianning	421200	2008	57.6354	521254	38.9	78.5	7.86773
Hubei	420000	Xiangyang	420600	2008	58.3117	1.09649e+06	32.4	81.9	12.3402
Hubei	420000	Xiaogan	420900	2008	67.396	568149	55	77.7	5.74985
Hubei	420000	Yichang	420500	2008	52.4729	1.04857e+06	28.3	83.2	15.1348
Hunan	430000	Changde	430700	2008	59.4183	1.00322e+06	33.1	73.5	7.67709
Hunan	430000	Chenzhou	431000	2008	45.4112	790064	31.3	56.5	6.62959
Hunan	430000	Hengyang	430400	2008	58.5145	812532	43.6	67.6	3.74815
Hunan	430000	Huaihua	431200	2008	48.5458	1.22112e+06	40.3	57.5	3.20515
Hunan	430000	Loudi	431300	2008	56.3202	418234	40.9	67.4	5.40965
Hunan	430000	Shaoyang	430500	2008	52.3148	989273	37.3	68.4	6.89914
Hunan	430000	Xiangtan	430300	2008	65.546	300922	54.3	74	3.73614
Hunan	430000	Xiangxi Tujia and Miao Autonomous Prefecture	433100	2008	42.8735	612834	35.3	55.4	3.3031
Hunan	430000	Yiyang	430900	2008	57.2512	645450	44.3	74.7	8.10985
Hunan	430000	Yongzhou	431100	2008	52.4423	1.05315e+06	35.5	67.3	6.42196
Hunan	430000	Yueyang	430600	2008	61.3724	824538	42.3	77.7	7.1237
Hunan	430000	Zhangjiajie	430800	2008	47.4896	420615	33.4	65.9	5.94003
Hunan	430000	Changsha	430100	2008	59.5177	646421	38.6	77.7	8.78884
Hunan	430000	Zhuzhou	430200	2008	51.3429	527394	30.4	70.8	9.24395
Jiangxi	360000	Fuzhou	361000	2008	40.719	699145	31.5	52.9	3.96468
Jiangxi	360000	Ganzhou	360700	2008	40.5134	1.43389e+06	31.2	50.6	3.31709
Jiangxi	360000	Ji'an	360800	2008	44.0828	1.01267e+06	30.8	55.4	3.8935
Jiangxi	360000	Jingdezhen	360200	2008	42.2185	205773	30.3	48.4	2.52713
Jiangxi	360000	Jiujiang	360400	2008	47.828	811737	30	62.4	4.52123
Jiangxi	360000	Nanchang	360100	2008	49.27	319565	37.6	64.5	4.43228
Jiangxi	360000	Pingxiang	360300	2008	49.0114	171246	33.7	63.9	6.9915
Jiangxi	360000	Shangrao	361100	2008	41.0962	853732	26.4	58.5	4.85974
Jiangxi	360000	Xinyu	360500	2008	48.4471	140158	39	53.8	2.35143
Jiangxi	360000	Yichun	360900	2008	48.436	832131	33.4	60.3	5.05398
Jiangxi	360000	Yingtan	360600	2008	41.0911	133875	29.9	49.7	4.36786
Shanxi	140000	Datong	140200	2008	37.831	561034	27.9	46	3.0469
Shanxi	140000	Jincheng	140500	2008	47.6351	446293	29	73.7	8.95082
Shanxi	140000	Jinzhong	140700	2008	54.5611	908388	40.6	77	7.85792
Shanxi	140000	Linfen	141000	2008	50.6822	1.03113e+06	28.6	77.6	11.0026
Shanxi	140000	Lv Liang	141100	2008	44.4624	959276	34.5	76.4	8.39254
Shanxi	140000	Shuozhou	140600	2008	42.1339	469708	30.9	52.9	6.29151
Shanxi	140000	Taiyuan	140100	2008	49.8868	353249	35.2	76.6	10.9429
Shanxi	140000	Xinzhou	140900	2008	43.1838	1128219	33.1	59.8	6.15512
Shanxi	140000	Yangquan	140300	2008	51.8192	242980	41.3	69.2	6.0692
Shanxi	140000	Yuncheng	140800	2008	62.8576	884469	29.7	79.5	9.82093
Shanxi	140000	Changzhi	140400	2008	53.3229	750040	31.1	67.1	7.72997
Anhui	340000	Anqing	340800	2009	49.854	623275	32.3	63.7	7.23423
Anhui	340000	Bengbu	340300	2009	65.5817	378800	58	72.4	2.31053
Anhui	340000	Bozhou	341600	2009	66.4277	549689	62	73.7	1.89926
Anhui	340000	Chizhou	341700	2009	44.5481	350460	32.5	62.5	6.74149
Anhui	340000	Chuzhou	341100	2009	60.0163	775651	52	68.2	2.70149
Anhui	340000	Fuyang	341200	2009	64.9143	633888	59.8	71.7	1.90892
Anhui	340000	Hefei	340100	2009	63.9982	660654	52.8	74.4	3.0288
Anhui	340000	Huaibei	340600	2009	68.425	182352	64.4	73	1.5959
Anhui	340000	Huainan	340400	2009	64.0271	336591	48.7	69.7	2.16787
Anhui	340000	Huangshan	341000	2009	38.4791	347389	30.4	45	3.03815
Anhui	340000	Liuan	341500	2009	52.3952	766700	32.3	67.5	9.43603
Anhui	340000	Maanshan	340500	2009	60.9763	233722	54.2	68	2.74459
Anhui	340000	Suzhou	341300	2009	67.5787	653689	61.4	76.8	3.36991
Anhui	340000	Tongling	340700	2009	60.5334	169494	49.5	70.8	3.76263
Anhui	340000	Wuhu	340200	2009	61.779	351770	47.2	71	4.35787
Anhui	340000	Xuancheng	341800	2009	45.3678	523862	30.3	64.8	7.42185
Henan	410000	Anyang	410500	2009	74.6027	545719	39.9	92.5	9.29701
Henan	410000	Hebi	410600	2009	74.9678	160281	58	83.5	4.38974
Henan	410000	Jiyuan	419001	2009	61.3884	115594	35.6	75.5	8.19744
Henan	410000	Jiaozuo	410800	2009	78.3352	313968	44.1	87.1	6.42211
Henan	410000	Kaifeng	410200	2009	77.8726	478216	73	83.3	1.3616
Henan	410000	Luoyang	410300	2009	51.6179	768023	29.5	84.7	13.5702
Henan	410000	Luohe	411100	2009	76.1647	199323	70.8	80.6	1.56099
Henan	410000	Nanyang	411300	2009	59.2345	1.51362e+06	30.4	77.5	11.2801
Henan	410000	Pingdingshan	410400	2009	68.1852	523321	33.2	82.3	9.88108
Henan	410000	Puyang	410900	2009	76.1593	323905	70.3	81.6	1.53645
Henan	410000	Sanmenxia	411200	2009	45.9776	447086	30.7	73.8	10.8918
Henan	410000	Shangqiu	411400	2009	73.4318	769491	66	82.1	2.30692
Henan	410000	Xinxiang	410700	2009	77.761	636396	37.4	88.1	7.70095
Henan	410000	Xinyang	411500	2009	60.9506	1.10016e+06	40.5	72.2	5.89998
Henan	410000	Xuchang	411000	2009	76.8689	375120	54.6	82.7	3.65207
Henan	410000	Zhengzhou	410100	2009	75.8789	559758	51.2	88.9	9.03875
Henan	410000	Zhoukou	411600	2009	73.4666	855299	64.4	80.5	2.86508
Henan	410000	Zhumadian	411700	2009	65.8443	956849	51.5	78	4.57729
Hubei	420000	Ezhou	420700	2009	64.6085	94909.9	55.4	72.4	4.17543
Hubei	420000	Enshi	422800	2009	39.0576	880280	26	55.8	4.56432
Hubei	420000	Huanggang	421100	2009	50.8383	833798	33.4	65	6.08425
Hubei	420000	Yellowstone	420200	2009	54.0246	228254	37.8	69.6	6.11098
Hubei	420000	Jingmen	420800	2009	68.7947	801595	48.2	84.3	9.36504
Hubei	420000	Jingzhou	421000	2009	72.6464	945421	46.3	85.2	4.57892
Hubei	420000	Qianjiang	429005	2009	72.4293	135950	68.9	75.6	1.44025
Hubei	420000	Shennongjia forest area	429021	2009	26.8344	82811	20.9	36.8	2.75744
Hubei	420000	Shiyan	420300	2009	40.1998	913059	22.1	61.9	7.85188
Hubei	420000	Suizhou	421300	2009	58.0395	531178	47.8	68.3	5.07988
Hubei	420000	Heavenly Gate	429006	2009	72.5519	178913	66.1	76.1	1.6422
Hubei	420000	Wuhan	420100	2009	68.3404	547065	48.9	81.3	5.77732
Hubei	420000	Xiantao	429004	2009	73.2448	173517	68	78	1.728
Hubei	420000	Xianning	421200	2009	54.9932	497358	35.8	78.5	8.32779
Hubei	420000	Xiangyang	420600	2009	58.3579	1.09736e+06	30.1	82.9	13.5654
Hubei	420000	Xiaogan	420900	2009	67.7359	571013	51.7	79.9	7.14677
Hubei	420000	Yichang	420500	2009	51.4737	1.0286e+06	26.5	84.2	16.0595
Hunan	430000	Changde	430700	2009	58.1748	982223	32.7	73	8.1175
Hunan	430000	Chenzhou	431000	2009	43.5825	758249	31.8	53.6	5.81671
Hunan	430000	Hengyang	430400	2009	54.0771	750915	39.8	62	3.27814
Hunan	430000	Huaihua	431200	2009	46.0447	1.15821e+06	36.4	57.1	3.89397
Hunan	430000	Loudi	431300	2009	51.6394	383474	38.2	60.5	4.65204
Hunan	430000	Shaoyang	430500	2009	47.2489	893476	33	61.6	6.09613
Hunan	430000	Xiangtan	430300	2009	60.3768	277190	49.8	68.4	3.97912
Hunan	430000	Xiangxi Tujia and Miao Autonomous Prefecture	433100	2009	42.2595	604057	35.8	55	3.06881
Hunan	430000	Yiyang	430900	2009	53.7987	606527	41.6	70.5	8.21252
Hunan	430000	Yongzhou	431100	2009	48.3804	971575	34.4	59.5	5.40191
Hunan	430000	Yueyang	430600	2009	58.4541	785331	40.8	77.4	7.14295
Hunan	430000	Zhangjiajie	430800	2009	46.7125	413732	33.5	61.5	5.56648
Hunan	430000	Changsha	430100	2009	55.5185	602987	36.8	72.2	7.92176
Hunan	430000	Zhuzhou	430200	2009	49.0762	504110	30.6	65.8	7.84586
Jiangxi	360000	Fuzhou	361000	2009	38.6968	664423	28.8	53.2	4.09713
Jiangxi	360000	Ganzhou	360700	2009	37.8008	1.33788e+06	29.4	48.5	3.33024
Jiangxi	360000	Ji'an	360800	2009	42.5647	977795	31	52.6	3.23083
Jiangxi	360000	Jingdezhen	360200	2009	41.7133	203311	32.2	49.6	2.38503
Jiangxi	360000	Jiujiang	360400	2009	44.9583	763032	27.2	59.4	4.45681
Jiangxi	360000	Nanchang	360100	2009	47.3681	307229	36.7	63.7	4.34019
Jiangxi	360000	Pingxiang	360300	2009	47.139	164704	31.5	61	6.81968
Jiangxi	360000	Shangrao	361100	2009	39.9803	830550	23.4	61.4	4.89413
Jiangxi	360000	Xinyu	360500	2009	46.1848	133612	37.3	51.6	2.20324
Jiangxi	360000	Yichun	360900	2009	46.0104	790459	32.3	58.1	4.76254
Jiangxi	360000	Yingtan	360600	2009	38.83	126508	27.9	50.3	4.92779
Shanxi	140000	Datong	140200	2009	36.7116	544433	27.1	44.9	2.91434
Shanxi	140000	Jincheng	140500	2009	46.9685	440048	29.4	74	8.36316
Shanxi	140000	Jinzhong	140700	2009	51.144	851497	38	75.6	7.62439
Shanxi	140000	Linfen	141000	2009	46.2825	941618	26.4	76.2	11.425
Shanxi	140000	Lv Liang	141100	2009	40.3211	869928	30.8	75.6	8.79582
Shanxi	140000	Shuozhou	140600	2009	42.4687	473441	31.7	53.9	6.20627
Shanxi	140000	Taiyuan	140100	2009	47.2473	334558	32.8	76.8	12.1191
Shanxi	140000	Xinzhou	140900	2009	41.0883	1.07347e+06	31.6	58.1	6.43297
Shanxi	140000	Yangquan	140300	2009	49.9025	233993	38.8	67.9	6.25222
Shanxi	140000	Yuncheng	140800	2009	60.6235	853033	29.9	77.7	9.22548
Shanxi	140000	Changzhi	140400	2009	49.6118	697839	32.5	64.2	6.85722
Anhui	340000	Anqing	340800	2010	50.5201	631603	31.9	64.2	7.85423
Anhui	340000	Bengbu	340300	2010	60.2482	347994	52.5	66.9	2.87173
Anhui	340000	Bozhou	341600	2010	62.8253	519879	58.4	71.3	1.94948
Anhui	340000	Chizhou	341700	2010	43.4054	341470	29.4	61.1	7.21097
Anhui	340000	Chuzhou	341100	2010	55.5071	717373	47.2	64.4	3.2049
Anhui	340000	Fuyang	341200	2010	63.118	616347	55.3	68.6	2.25297
Anhui	340000	Hefei	340100	2010	61.9591	639604	49.3	72.2	3.83044
Anhui	340000	Huaibei	340600	2010	64.8159	172734	60.2	69.8	1.94561
Anhui	340000	Huainan	340400	2010	60.8865	320080	44.6	66.7	2.45039
Anhui	340000	Huangshan	341000	2010	34.8446	314577	26.7	42.7	3.15638
Anhui	340000	Liuan	341500	2010	52.0323	761389	31.9	66.9	9.20572
Anhui	340000	Maanshan	340500	2010	59.0794	226451	52.5	66.9	2.6934
Anhui	340000	Suzhou	341300	2010	63.1178	610538	53.4	74.5	5.05243
Anhui	340000	Tongling	340700	2010	60.0129	168036	49.1	70.1	3.57476
Anhui	340000	Wuhu	340200	2010	59.6311	339539	46.2	70.3	3.70484
Anhui	340000	Xuancheng	341800	2010	43.7525	505210	27	62	8.14558
Henan	410000	Anyang	410500	2010	74.8782	547734	37	91.2	8.84688
Henan	410000	Hebi	410600	2010	74.5724	159436	56	83.7	3.61121
Henan	410000	Jiyuan	419001	2010	64.1473	120789	35.9	79.2	8.42594
Henan	410000	Jiaozuo	410800	2010	79.1474	317223	44.1	86.9	6.14752
Henan	410000	Kaifeng	410200	2010	73.9393	454061	69.2	80.8	1.67916
Henan	410000	Luoyang	410300	2010	54.3473	808633	31.6	87.4	13.8913
Henan	410000	Luohe	411100	2010	76.9547	201390	72.4	81.3	1.5792
Henan	410000	Nanyang	411300	2010	62.7256	1.60283e+06	32	78.8	10.2256
Henan	410000	Pingdingshan	410400	2010	71.0693	545457	33.2	84.7	9.55018
Henan	410000	Puyang	410900	2010	75.695	321931	70.6	81.1	1.55495
Henan	410000	Sanmenxia	411200	2010	49.1089	477535	33	76.1	10.7175
Henan	410000	Shangqiu	411400	2010	70.0919	734492	61.6	78.2	2.92252
Henan	410000	Xinxiang	410700	2010	76.2376	623929	35.7	86.2	7.28016
Henan	410000	Xinyang	411500	2010	61.34	1.10719e+06	39	73.8	6.46089
Henan	410000	Xuchang	411000	2010	76.079	371265	51.9	82.5	4.46136
Henan	410000	Zhengzhou	410100	2010	74.337	548384	46.3	88.3	9.50607
Henan	410000	Zhoukou	411600	2010	70.4673	820380	63.5	78.3	2.66229
Henan	410000	Zhumadian	411700	2010	66.7743	970364	50.3	79.2	4.17815
Hubei	420000	Ezhou	420700	2010	67.1331	98618.5	57.8	75.2	4.18167
Hubei	420000	Enshi	422800	2010	37.2509	839561	24.5	52	4.7053
Hubei	420000	Huanggang	421100	2010	52.1183	854792	32.5	69.1	6.31408
Hubei	420000	Yellowstone	420200	2010	56.6506	239349	39.4	71.2	6.11424
Hubei	420000	Jingmen	420800	2010	67.783	789807	48	82.2	8.15675
Hubei	420000	Jingzhou	421000	2010	69.6994	907069	44.2	81.2	4.08506
Hubei	420000	Qianjiang	429005	2010	69.6053	130649	66.9	72.1	0.896231
Hubei	420000	Shennongjia forest area	429021	2010	25.3329	78177.2	20.6	34.5	2.49538
Hubei	420000	Shiyan	420300	2010	42.1546	957457	21.4	64.6	9.40074
Hubei	420000	Suizhou	421300	2010	60.204	550987	47.9	69.9	4.75264
Hubei	420000	Heavenly Gate	429006	2010	71.0011	175089	67.4	74.2	1.04036
Hubei	420000	Wuhan	420100	2010	69.9719	560125	50.2	83.9	6.29307
Hubei	420000	Xiantao	429004	2010	70.9068	167978	66.8	74.2	1.35486
Hubei	420000	Xianning	421200	2010	53.8952	487428	37.5	78.2	7.8998
Hubei	420000	Xiangyang	420600	2010	59.3985	1.11693e+06	29.8	81.4	13.8307
Hubei	420000	Xiaogan	420900	2010	66.9971	564786	49	80.4	7.22958
Hubei	420000	Yichang	420500	2010	49.145	982064	23.6	79.2	15.5467
Hunan	430000	Changde	430700	2010	55.6326	939301	28.8	70.7	8.68258
Hunan	430000	Chenzhou	431000	2010	40.4256	703324	28.7	49.3	5.1344
Hunan	430000	Hengyang	430400	2010	51.746	718545	35.7	60.8	3.40157
Hunan	430000	Huaihua	431200	2010	43.9068	1.10443e+06	34.9	54.7	3.33337
Hunan	430000	Loudi	431300	2010	49.8366	370087	35.1	58.7	5.02468
Hunan	430000	Shaoyang	430500	2010	44.945	849911	30.9	59.8	6.03581
Hunan	430000	Xiangtan	430300	2010	60.2958	276818	48.8	69	4.34268
Hunan	430000	Xiangxi Tujia and Miao Autonomous Prefecture	433100	2010	40.2525	575369	32.7	52.3	2.96092
Hunan	430000	Yiyang	430900	2010	51.5096	580719	39.3	68	8.84592
Hunan	430000	Yongzhou	431100	2010	44.9198	902079	32.2	56.3	5.17094
Hunan	430000	Yueyang	430600	2010	56.5192	759336	39	74.6	6.6003
Hunan	430000	Zhangjiajie	430800	2010	43.6373	386495	30.5	59.6	5.58697
Hunan	430000	Changsha	430100	2010	55.0956	598393	35.4	73.4	8.29998
Hunan	430000	Zhuzhou	430200	2010	47.0926	483735	28.4	66.9	8.62248
Jiangxi	360000	Fuzhou	361000	2010	36.5051	626793	27	50.1	4.48125
Jiangxi	360000	Ganzhou	360700	2010	35.1466	1.24394e+06	27.5	46.9	3.45425
Jiangxi	360000	Ji'an	360800	2010	40.3652	927270	28.9	51.1	3.57131
Jiangxi	360000	Jingdezhen	360200	2010	39.7757	193867	29.9	47.8	2.41955
Jiangxi	360000	Jiujiang	360400	2010	45.4626	771591	28	59.1	4.76215
Jiangxi	360000	Nanchang	360100	2010	46.2935	300260	34.9	59.6	4.31983
Jiangxi	360000	Pingxiang	360300	2010	44.7864	156484	30.3	58.2	6.50532
Jiangxi	360000	Shangrao	361100	2010	37.6235	781591	22.6	57.3	4.98816
Jiangxi	360000	Xinyu	360500	2010	45.4181	131395	36.1	51.1	2.21814
Jiangxi	360000	Yichun	360900	2010	44.7821	769357	31.1	57.3	4.80556
Jiangxi	360000	Yingtan	360600	2010	36.7459	119718	26.5	46.8	4.27813
Shanxi	140000	Datong	140200	2010	40.0852	594463	31.2	48.2	2.65789
Shanxi	140000	Jincheng	140500	2010	48.0834	450493	29.6	76.6	9.63899
Shanxi	140000	Jinzhong	140700	2010	55.975	931929	40.5	80.6	8.93344
Shanxi	140000	Linfen	141000	2010	51.6171	1.05015e+06	29.6	82.6	12.2137
Shanxi	140000	Lv Liang	141100	2010	46.709	1.00775e+06	34.9	80.4	9.22165
Shanxi	140000	Shuozhou	140600	2010	45.6636	509058	34.8	56.9	6.02936
Shanxi	140000	Taiyuan	140100	2010	53.0902	375932	37.7	81.1	11.5677
Shanxi	140000	Xinzhou	140900	2010	46.0991	1.20439e+06	36.2	62.6	6.12687
Shanxi	140000	Yangquan	140300	2010	55.4088	259812	43.6	75.5	7.20655
Shanxi	140000	Yuncheng	140800	2010	65.8891	927125	30.5	83.5	10.5946
Shanxi	140000	Changzhi	140400	2010	53.1511	747623	30.4	71.2	9.37238
Anhui	340000	Anqing	340800	2011	51.8035	647647	33.9	66.1	7.38566
Anhui	340000	Bengbu	340300	2011	59.5292	343841	53.7	65.9	1.91154
Anhui	340000	Bozhou	341600	2011	61.6047	509779	56.9	69.7	2.1364
Anhui	340000	Chizhou	341700	2011	46.0316	362130	33.4	62.3	6.17459
Anhui	340000	Chuzhou	341100	2011	55.0213	711095	46.8	63.4	2.6677
Anhui	340000	Fuyang	341200	2011	63.7747	622760	56.5	69.9	2.32667
Anhui	340000	Hefei	340100	2011	60.8754	628417	47.4	69.4	3.62031
Anhui	340000	Huaibei	340600	2011	63.1021	168167	59	68	1.63745
Anhui	340000	Huainan	340400	2011	59.7183	313939	45.3	65.1	2.28677
Anhui	340000	Huangshan	341000	2011	39.3859	355576	30.9	45.9	3.25914
Anhui	340000	Liuan	341500	2011	53.8755	788360	34.5	67.7	8.41824
Anhui	340000	Maanshan	340500	2011	56.3306	215915	50	62.4	2.4192
Anhui	340000	Suzhou	341300	2011	62.4727	604298	55.5	71.8	3.86896
Anhui	340000	Tongling	340700	2011	60.0484	168136	49.4	68.3	3.49331
Anhui	340000	Wuhu	340200	2011	59.266	337461	48.4	68.5	3.33511
Anhui	340000	Xuancheng	341800	2011	46.3149	534799	30.7	61.7	7.42397
Henan	410000	Anyang	410500	2011	84.693	619529	46.9	107.1	9.70029
Henan	410000	Hebi	410600	2011	86.7758	185527	68.9	98.1	4.1304
Henan	410000	Jiyuan	419001	2011	74.2238	139764	45.1	91.3	9.82331
Henan	410000	Jiaozuo	410800	2011	94.1105	377195	53.7	108.5	7.80982
Henan	410000	Kaifeng	410200	2011	81.5458	500773	73.6	91.9	2.96143
Henan	410000	Luoyang	410300	2011	61.8003	919527	35.5	100.1	15.7632
Henan	410000	Luohe	411100	2011	84.9425	222295	76.8	90.7	2.45065
Henan	410000	Nanyang	411300	2011	69.1917	1.76806e+06	35.3	87.3	12.1634
Henan	410000	Pingdingshan	410400	2011	80.6591	619059	40	96.9	10.9647
Henan	410000	Puyang	410900	2011	79.6172	338612	73	86.8	2.13061
Henan	410000	Sanmenxia	411200	2011	55.6732	541366	38.8	82.2	11.0284
Henan	410000	Shangqiu	411400	2011	70.0461	734013	61.1	80.5	3.81112
Henan	410000	Xinxiang	410700	2011	87.8133	718664	45	103.8	9.33674
Henan	410000	Xinyang	411500	2011	65.4905	1.1821e+06	42.4	78.7	6.44336
Henan	410000	Xuchang	411000	2011	85.892	419153	63.4	93.7	3.92758
Henan	410000	Zhengzhou	410100	2011	87.6901	646890	58.1	106.5	10.5741
Henan	410000	Zhoukou	411600	2011	73.8674	859964	63.9	85.3	4.43392
Henan	410000	Zhumadian	411700	2011	72.2575	1.05005e+06	61.8	87.3	4.16262
Hubei	420000	Ezhou	420700	2011	68.9398	101273	59.5	76.3	3.38857
Hubei	420000	Enshi	422800	2011	43.9006	989431	29.7	58.6	4.4308
Hubei	420000	Huanggang	421100	2011	54.9757	901656	34.4	69.1	6.67194
Hubei	420000	Yellowstone	420200	2011	61.4355	259565	44.2	73.3	5.35312
Hubei	420000	Jingmen	420800	2011	73.8933	861005	51.8	89.8	9.52898
Hubei	420000	Jingzhou	421000	2011	79.5285	1.03498e+06	57.2	90.5	3.80509
Hubei	420000	Qianjiang	429005	2011	75.9697	142595	72.2	79.1	1.2072
Hubei	420000	Shennongjia forest area	429021	2011	31.4591	97082.7	24.9	41.6	2.81923
Hubei	420000	Shiyan	420300	2011	46.7054	1.06082e+06	26	72.1	8.88607
Hubei	420000	Suizhou	421300	2011	64.3322	588768	53.9	74.1	4.10159
Hubei	420000	Heavenly Gate	429006	2011	75.0638	185107	69.7	78.3	1.40321
Hubei	420000	Wuhan	420100	2011	72.6409	581490	51.6	85.4	5.63719
Hubei	420000	Xiantao	429004	2011	77.1813	182843	71.7	82.5	1.75171
Hubei	420000	Xianning	421200	2011	62.1922	562466	44.6	83.9	7.69427
Hubei	420000	Xiangyang	420600	2011	67.9971	1.27862e+06	35.5	90.6	13.9803
Hubei	420000	Xiaogan	420900	2011	70.4413	593820	55.7	81.1	6.87491
Hubei	420000	Yichang	420500	2011	58.7696	1.17439e+06	30.4	90.7	16.8494
Hunan	430000	Changde	430700	2011	66.445	1.12186e+06	39	83.5	9.11755
Hunan	430000	Chenzhou	431000	2011	46.3311	806068	32.9	56.3	5.89561
Hunan	430000	Hengyang	430400	2011	58.9577	818687	45.2	69.1	3.5867
Hunan	430000	Huaihua	431200	2011	50.6668	1.27447e+06	42.4	61.2	3.63888
Hunan	430000	Loudi	431300	2011	56.4663	419319	43.5	66	4.34101
Hunan	430000	Shaoyang	430500	2011	51.8731	980920	38.8	66.7	5.89252
Hunan	430000	Xiangtan	430300	2011	64.9605	298234	54.2	73	4.19946
Hunan	430000	Xiangxi Tujia and Miao Autonomous Prefecture	433100	2011	46.9655	671325	40.2	58.4	3.03003
Hunan	430000	Yiyang	430900	2011	59.9904	676332	46.9	78.8	9.5902
Hunan	430000	Yongzhou	431100	2011	52.6241	1.0568e+06	40.4	65.8	5.39451
Hunan	430000	Yueyang	430600	2011	65.86	884829	47.9	83.7	7.34239
Hunan	430000	Zhangjiajie	430800	2011	52.6901	466677	38.1	71	5.93617
Hunan	430000	Changsha	430100	2011	60.8475	660865	43.2	76.9	7.49857
Hunan	430000	Zhuzhou	430200	2011	52.2082	536283	32.6	71.2	9.02074
Jiangxi	360000	Fuzhou	361000	2011	41.0628	705049	31.2	55.1	4.78438
Jiangxi	360000	Ganzhou	360700	2011	38.553	1.36451e+06	30.4	49.4	2.95887
Jiangxi	360000	Ji'an	360800	2011	43.9118	1.00874e+06	32.8	55.7	3.70812
Jiangxi	360000	Jingdezhen	360200	2011	46.4159	226231	34.8	54.2	2.89327
Jiangxi	360000	Jiujiang	360400	2011	51.3178	870965	29.9	65.9	4.35787
Jiangxi	360000	Nanchang	360100	2011	52.5049	340547	40.1	68.5	4.46485
Jiangxi	360000	Pingxiang	360300	2011	50.6902	177112	37.8	63.9	6.40525
Jiangxi	360000	Shangrao	361100	2011	43.767	909215	27.6	71.2	5.75735
Jiangxi	360000	Xinyu	360500	2011	50.8045	146977	42.7	55.1	2.11236
Jiangxi	360000	Yichun	360900	2011	51.4426	883785	36.9	62.1	4.37961
Jiangxi	360000	Yingtan	360600	2011	42.2777	137741	31.9	51.3	4.84124
Shanxi	140000	Datong	140200	2011	40.3003	597654	30.4	51	3.34923
Shanxi	140000	Jincheng	140500	2011	57.5978	539634	38.4	85.4	9.4668
Shanxi	140000	Jinzhong	140700	2011	64.0647	1066614	47.4	95.8	10.0428
Shanxi	140000	Linfen	141000	2011	58.4714	1.1896e+06	35.9	89.5	12.4082
Shanxi	140000	Lv Liang	141100	2011	55.8408	1.20477e+06	44.6	98	10.276
Shanxi	140000	Shuozhou	140600	2011	49.9171	556476	37	63.9	7.45498
Shanxi	140000	Taiyuan	140100	2011	62.2433	440745	45.1	99.2	13.3512
Shanxi	140000	Xinzhou	140900	2011	51.7693	1352526	36.1	71.2	7.02211
Shanxi	140000	Yangquan	140300	2011	60.0483	281567	48.9	76.6	6.22756
Shanxi	140000	Yuncheng	140800	2011	70.6203	993698	39	89.6	9.38658
Shanxi	140000	Changzhi	140400	2011	61.844	869897	39.7	79.6	8.77509
Anhui	340000	Anqing	340800	2012	46.558	582069	29.8	59.2	7.59148
Anhui	340000	Bengbu	340300	2012	56.3886	325701	50.5	63	1.70637
Anhui	340000	Bozhou	341600	2012	57.5061	475863	51.6	68.5	3.15557
Anhui	340000	Chizhou	341700	2012	41.5783	327096	29.3	58.6	6.23054
Anhui	340000	Chuzhou	341100	2012	51.5449	666166	42.6	59.7	2.61485
Anhui	340000	Fuyang	341200	2012	55.5255	542207	49.9	62.8	2.34325
Anhui	340000	Hefei	340100	2012	55.8731	576778	44.5	64.6	3.23506
Anhui	340000	Huaibei	340600	2012	60.8992	162296	56.1	69.5	1.92381
Anhui	340000	Huainan	340400	2012	53.4943	281219	40.8	57.7	1.5957
Anhui	340000	Huangshan	341000	2012	35.1043	316922	28.1	41.3	2.77535
Anhui	340000	Liuan	341500	2012	46.4101	679119	30.1	59.7	7.75374
Anhui	340000	Maanshan	340500	2012	53.375	204587	47.4	60.6	2.60845
Anhui	340000	Suzhou	341300	2012	61.937	599117	53.6	74.8	4.2345
Anhui	340000	Tongling	340700	2012	55.1714	154480	45.1	62.7	3.12526
Anhui	340000	Wuhu	340200	2012	54.8776	312473	42.9	63	3.42435
Anhui	340000	Xuancheng	341800	2012	41.9632	484549	28.3	57	7.06419
Henan	410000	Anyang	410500	2012	82.7465	605291	42.3	103.5	9.3855
Henan	410000	Hebi	410600	2012	84.1231	179855	64.3	96	3.57166
Henan	410000	Jiyuan	419001	2012	71.3546	134361	41.3	89	9.47996
Henan	410000	Jiaozuo	410800	2012	89.4625	358566	51.8	102	6.76306
Henan	410000	Kaifeng	410200	2012	80.8877	496731	75.4	88.9	2.05869
Henan	410000	Luoyang	410300	2012	59.0403	878461	33.6	93.7	15.2375
Henan	410000	Luohe	411100	2012	81.3024	212768	74.7	85.3	1.71685
Henan	410000	Nanyang	411300	2012	64.3407	1.6441e+06	33.9	80.2	10.4801
Henan	410000	Pingdingshan	410400	2012	75.5552	579886	38.6	90.1	9.70967
Henan	410000	Puyang	410900	2012	80.4147	342004	75.2	85.8	1.50308
Henan	410000	Sanmenxia	411200	2012	52.9106	514502	35.5	81.7	11.5792
Henan	410000	Shangqiu	411400	2012	70.7028	740895	57.4	83.9	6.06128
Henan	410000	Xinxiang	410700	2012	85.1252	696664	42.9	99.6	7.65154
Henan	410000	Xinyang	411500	2012	54.8081	989286	35.3	65.3	5.52907
Henan	410000	Xuchang	411000	2012	82.3979	402102	60.8	88.2	3.43764
Henan	410000	Zhengzhou	410100	2012	83.5423	616291	56.9	99.8	9.79236
Henan	410000	Zhoukou	411600	2012	71.0336	826973	58.9	82.8	6.25049
Henan	410000	Zhumadian	411700	2012	64.4618	936758	53.2	81.1	5.33804
Hubei	420000	Ezhou	420700	2012	59.8769	87959.1	52.4	67	2.83429
Hubei	420000	Enshi	422800	2012	42.38	955160	29.6	55.5	4.63529
Hubei	420000	Huanggang	421100	2012	47.214	774357	30.2	61.2	6.17084
Hubei	420000	Yellowstone	420200	2012	52.3816	221312	35.9	64	5.01155
Hubei	420000	Jingmen	420800	2012	67.4315	785712	46.8	83.1	8.93797
Hubei	420000	Jingzhou	421000	2012	69.424	903483	48	83.6	4.33856
Hubei	420000	Qianjiang	429005	2012	67.3866	126485	63.4	71.9	1.15971
Hubei	420000	Shennongjia forest area	429021	2012	31.5204	97272	25.5	39.5	2.40686
Hubei	420000	Shiyan	420300	2012	44.1493	1.00276e+06	26.1	66.1	8.56679
Hubei	420000	Suizhou	421300	2012	56.0394	512873	46.9	64.9	3.87931
Hubei	420000	Heavenly Gate	429006	2012	68.0321	167767	64.2	72.7	1.30165
Hubei	420000	Wuhan	420100	2012	64.9029	519548	45	77.7	5.73843
Hubei	420000	Xiantao	429004	2012	68.2785	161752	62.9	72.5	1.74224
Hubei	420000	Xianning	421200	2012	53.8688	487189	37.1	75	7.12645
Hubei	420000	Xiangyang	420600	2012	61.7075	1160348	34.5	82.2	12.4276
Hubei	420000	Xiaogan	420900	2012	63.242	533130	46	76.9	7.61742
Hubei	420000	Yichang	420500	2012	54.3968	1.08701e+06	30.3	85.9	15.1623
Hunan	430000	Changde	430700	2012	60.2155	1.01668e+06	35.1	75.5	7.63714
Hunan	430000	Chenzhou	431000	2012	48.699	847265	36.2	60.6	6.12556
Hunan	430000	Hengyang	430400	2012	60.6631	842367	50.4	69.1	3.25864
Hunan	430000	Huaihua	431200	2012	50.4792	1.26975e+06	42.1	59	2.93228
Hunan	430000	Loudi	431300	2012	56.513	419666	43.4	66	4.86534
Hunan	430000	Shaoyang	430500	2012	54.2859	1.02655e+06	41.7	69.9	5.82984
Hunan	430000	Xiangtan	430300	2012	65.2005	299335	54.3	75.1	4.30405
Hunan	430000	Xiangxi Tujia and Miao Autonomous Prefecture	433100	2012	46.1857	660178	36.9	56.1	3.05758
Hunan	430000	Yiyang	430900	2012	55.1512	621775	44.7	68.4	6.41929
Hunan	430000	Yongzhou	431100	2012	55.1088	1.10669e+06	42.3	66.6	5.29851
Hunan	430000	Yueyang	430600	2012	57.8431	777122	42.9	73.7	5.56732
Hunan	430000	Zhangjiajie	430800	2012	50.0106	442944	35.3	66.1	5.92068
Hunan	430000	Changsha	430100	2012	59.0758	641623	41.2	74.9	7.55395
Hunan	430000	Zhuzhou	430200	2012	53.8468	553115	37.1	73.5	8.01766
Jiangxi	360000	Fuzhou	361000	2012	40.6541	698030	31.4	53.2	4.09934
Jiangxi	360000	Ganzhou	360700	2012	40.1743	1.42189e+06	32	50.8	3.35875
Jiangxi	360000	Ji'an	360800	2012	46.5597	1.06957e+06	36.7	57.8	3.30771
Jiangxi	360000	Jingdezhen	360200	2012	39.9281	194610	30	47.9	2.37898
Jiangxi	360000	Jiujiang	360400	2012	45.178	766760	26.3	60.3	4.14166
Jiangxi	360000	Nanchang	360100	2012	48.0521	311666	36.8	64.1	4.04807
Jiangxi	360000	Pingxiang	360300	2012	52.0329	181803	42.3	65.1	5.70027
Jiangxi	360000	Shangrao	361100	2012	39.4443	819416	26.2	59.9	4.45336
Jiangxi	360000	Xinyu	360500	2012	50.1885	145195	44.1	54.8	1.82824
Jiangxi	360000	Yichun	360900	2012	48.8531	839297	34.2	60.6	4.51954
Jiangxi	360000	Yingtan	360600	2012	40.3311	131399	30.2	49.2	4.06107
Shanxi	140000	Datong	140200	2012	39.3255	583197	28.8	49.1	3.24326
Shanxi	140000	Jincheng	140500	2012	55.1448	516652	35.3	84.9	9.72425
Shanxi	140000	Jinzhong	140700	2012	58.8341	979529	42	84	8.19462
Shanxi	140000	Linfen	141000	2012	54.8147	1.1152e+06	32	89.4	12.6638
Shanxi	140000	Lv Liang	141100	2012	45.3292	977977	35.7	82.5	9.44077
Shanxi	140000	Shuozhou	140600	2012	44.7672	499065	34.8	55.2	5.66138
Shanxi	140000	Taiyuan	140100	2012	51.7076	366142	35.7	84.3	13.1655
Shanxi	140000	Xinzhou	140900	2012	44.3391	1.1584e+06	34.1	64.8	6.73481
Shanxi	140000	Yangquan	140300	2012	56.4351	264624	43.4	74.3	7.25091
Shanxi	140000	Yuncheng	140800	2012	70.2505	988494	35.8	89.9	9.84023
Shanxi	140000	Changzhi	140400	2012	58.6249	824619	37.2	74.6	9.34304
Anhui	340000	Anqing	340800	2013	50.8954	636295	30.6	67.1	8.56447
Anhui	340000	Bengbu	340300	2013	63.9531	369393	56.4	73.6	2.75831
Anhui	340000	Bozhou	341600	2013	67.8762	561676	62.2	76.7	2.69994
Anhui	340000	Chizhou	341700	2013	43.9891	346062	30.1	62.1	6.87455
Anhui	340000	Chuzhou	341100	2013	58.3857	754577	49.7	69.6	3.52027
Anhui	340000	Fuyang	341200	2013	67.2967	657152	60.6	73	1.84164
Anhui	340000	Hefei	340100	2013	64.1976	662712	50.3	76.8	3.92843
Anhui	340000	Huaibei	340600	2013	68.2938	182003	63.9	74.9	1.92248
Anhui	340000	Huainan	340400	2013	63.4695	333659	49.2	68.6	2.00936
Anhui	340000	Huangshan	341000	2013	36.5667	330125	27.2	44	3.29522
Anhui	340000	Liuan	341500	2013	51.9193	759735	30.7	69.3	10.8089
Anhui	340000	Maanshan	340500	2013	60.2978	231122	53.1	67.8	2.40381
Anhui	340000	Suzhou	341300	2013	67.494	652869	58	81.5	5.8927
Anhui	340000	Tongling	340700	2013	60.729	170041	49.4	70	4.02918
Anhui	340000	Wuhu	340200	2013	60.6671	345439	45.4	71.3	4.96979
Anhui	340000	Xuancheng	341800	2013	44.0389	508517	28.8	61.3	7.50662
Henan	410000	Anyang	410500	2013	90.3123	660634	44.7	113.6	12.2347
Henan	410000	Hebi	410600	2013	91.4739	195571	65.5	103	4.55451
Henan	410000	Jiyuan	419001	2013	69.5933	131044	39.1	88.8	9.60873
Henan	410000	Jiaozuo	410800	2013	90.3446	362101	50.1	108.8	8.31567
Henan	410000	Kaifeng	410200	2013	87.8468	539467	79.5	96.4	2.74821
Henan	410000	Luoyang	410300	2013	57.6858	858307	30.8	98.8	16.0242
Henan	410000	Luohe	411100	2013	85.1438	222821	77.5	90	1.98577
Henan	410000	Nanyang	411300	2013	67.9893	1.73733e+06	31	87.6	13.1829
Henan	410000	Pingdingshan	410400	2013	78.2545	600603	36.5	96.3	11.1757
Henan	410000	Puyang	410900	2013	89.127	379057	80.2	95.8	2.37338
Henan	410000	Sanmenxia	411200	2013	51.5885	501646	32.4	76.7	11.4301
Henan	410000	Shangqiu	411400	2013	78.4	821554	67.6	90	4.45967
Henan	410000	Xinxiang	410700	2013	91.2123	746481	43.7	107.3	9.23683
Henan	410000	Xinyang	411500	2013	63.9205	1.15376e+06	37.3	78.7	7.76416
Henan	410000	Xuchang	411000	2013	85.2017	415784	56.2	92.8	4.7826
Henan	410000	Zhengzhou	410100	2013	86.2135	635997	52.3	103.6	12.3725
Henan	410000	Zhoukou	411600	2013	78.2016	910423	68	89.2	4.94699
Henan	410000	Zhumadian	411700	2013	71.6201	1.04078e+06	55.1	86.5	4.50454
Hubei	420000	Ezhou	420700	2013	69.09	101493	60	77.3	3.97802
Hubei	420000	Enshi	422800	2013	36.1648	815083	27.4	48.7	3.5163
Hubei	420000	Huanggang	421100	2013	53.0357	869839	31.6	71.8	7.58269
Hubei	420000	Yellowstone	420200	2013	59.3778	250871	40.5	74.2	6.38823
Hubei	420000	Jingmen	420800	2013	75.9216	884639	53	89.4	8.98302
Hubei	420000	Jingzhou	421000	2013	77.7413	1.01173e+06	48.6	89	5.38033
Hubei	420000	Qianjiang	429005	2013	80.4886	151077	75.5	85.7	1.28655
Hubei	420000	Shennongjia forest area	429021	2013	27.7688	85694.4	23.4	35.5	2.65053
Hubei	420000	Shiyan	420300	2013	42.7654	971331	23.8	68	9.64451
Hubei	420000	Suizhou	421300	2013	63.9029	584839	51.4	74.6	4.82316
Hubei	420000	Heavenly Gate	429006	2013	82.6099	203716	77.5	88.3	2.078
Hubei	420000	Wuhan	420100	2013	75.1455	601540	49.1	94.3	8.19004
Hubei	420000	Xiantao	429004	2013	79.8975	189277	73.5	87.2	2.65286
Hubei	420000	Xianning	421200	2013	55.1275	498573	37.3	81.3	8.45381
Hubei	420000	Xiangyang	420600	2013	63.9607	1.20272e+06	31.8	88.6	15.2909
Hubei	420000	Xiaogan	420900	2013	74.9327	631683	50.7	93.9	10.8273
Hubei	420000	Yichang	420500	2013	53.5833	1.07076e+06	27.2	90.6	17.7967
Hunan	430000	Changde	430700	2013	60.8277	1.02702e+06	31.8	79.3	9.96671
Hunan	430000	Chenzhou	431000	2013	41.962	730055	29.6	50.5	5.14072
Hunan	430000	Hengyang	430400	2013	54.5156	757003	40.5	64.1	3.73609
Hunan	430000	Huaihua	431200	2013	44.7727	1126212	37.1	55.2	2.76159
Hunan	430000	Loudi	431300	2013	52.9061	392880	37.8	62.3	5.01013
Hunan	430000	Shaoyang	430500	2013	47.5453	899082	35.6	63.1	6.07227
Hunan	430000	Xiangtan	430300	2013	64.0646	294120	52.6	72.2	3.92454
Hunan	430000	Xiangxi Tujia and Miao Autonomous Prefecture	433100	2013	40.2109	574774	32.9	50	2.68095
Hunan	430000	Yiyang	430900	2013	56.4409	636314	42.4	74.2	9.28365
Hunan	430000	Yongzhou	431100	2013	47.89	961726	35.7	59.1	5.26866
Hunan	430000	Yueyang	430600	2013	59.3371	797194	40.4	77.4	7.7391
Hunan	430000	Zhangjiajie	430800	2013	46.0372	407751	31.5	62.5	5.96417
Hunan	430000	Changsha	430100	2013	57.4036	623460	36.5	74.7	9.10478
Hunan	430000	Zhuzhou	430200	2013	47.9948	493003	29	68.9	8.97275
Jiangxi	360000	Fuzhou	361000	2013	37.0206	635644	27.4	49.3	4.70205
Jiangxi	360000	Ganzhou	360700	2013	36.0302	1.27522e+06	27.7	46.1	3.20936
Jiangxi	360000	Ji'an	360800	2013	41.6103	955872	29.3	53.7	3.82703
Jiangxi	360000	Jingdezhen	360200	2013	40.2109	195988	29.4	49.9	2.43479
Jiangxi	360000	Jiujiang	360400	2013	47.2285	801563	29.5	68.3	4.90427
Jiangxi	360000	Nanchang	360100	2013	48.6574	315592	38.2	65.6	4.56983
Jiangxi	360000	Pingxiang	360300	2013	45.7773	159946	32.9	58.7	5.85204
Jiangxi	360000	Shangrao	361100	2013	38.3255	796174	22.3	67.6	5.24853
Jiangxi	360000	Xinyu	360500	2013	46.3745	134161	38.6	51.7	2.09254
Jiangxi	360000	Yichun	360900	2013	46.4015	797178	33.3	59.1	4.74665
Jiangxi	360000	Yingtan	360600	2013	37.0625	120750	26	45.6	4.22322
Shanxi	140000	Datong	140200	2013	37.8344	561085	28.6	47.6	2.96282
Shanxi	140000	Jincheng	140500	2013	53.3308	499656	33.1	85.1	9.39636
Shanxi	140000	Jinzhong	140700	2013	58.4485	973110	39	81.6	7.58127
Shanxi	140000	Linfen	141000	2013	51.6023	1.04985e+06	28.5	81.8	12.2057
Shanxi	140000	Lv Liang	141100	2013	44.2862	955474	32.1	80.2	9.4147
Shanxi	140000	Shuozhou	140600	2013	42.3818	472472	33	52.3	5.30528
Shanxi	140000	Taiyuan	140100	2013	50.3581	356586	32.1	81.8	13.134
Shanxi	140000	Xinzhou	140900	2013	43.6014	1.13913e+06	35.6	60.1	5.55575
Shanxi	140000	Yangquan	140300	2013	56.7058	265894	41.7	77.6	8.02223
Shanxi	140000	Yuncheng	140800	2013	66.0803	929816	33.6	81.6	8.89179
Shanxi	140000	Changzhi	140400	2013	58.1589	818063	36.9	76.7	9.72337
Anhui	340000	Anqing	340800	2014	50.0486	625707	32.3	66.8	7.99382
Anhui	340000	Bengbu	340300	2014	62.3375	360061	55.7	70.1	2.03502
Anhui	340000	Bozhou	341600	2014	63.0063	521377	58.9	67.3	1.35384
Anhui	340000	Chizhou	341700	2014	44.7374	351949	32.7	62.4	6.78466
Anhui	340000	Chuzhou	341100	2014	59.9113	774294	51.2	72.5	3.48532
Anhui	340000	Fuyang	341200	2014	61.7171	602667	56.6	67.9	1.68347
Anhui	340000	Hefei	340100	2014	66.1498	682864	52.2	79.6	4.42257
Anhui	340000	Huaibei	340600	2014	63.2073	168448	56.7	67.8	1.6343
Anhui	340000	Huainan	340400	2014	61.1063	321236	48.2	68.8	2.0034
Anhui	340000	Huangshan	341000	2014	39.821	359504	31	47.8	3.10989
Anhui	340000	Liuan	341500	2014	52.3593	766173	32.8	71	9.77142
Anhui	340000	Maanshan	340500	2014	62.1968	238400	55.8	67.9	2.46932
Anhui	340000	Suzhou	341300	2014	62.0821	600520	55.7	70.1	2.08686
Anhui	340000	Tongling	340700	2014	61.2724	171563	48.6	72.1	4.09131
Anhui	340000	Wuhu	340200	2014	62.7981	357573	49.5	72.7	4.21281
Anhui	340000	Xuancheng	341800	2014	48.8084	563590	33	64.2	7.86779
Henan	410000	Anyang	410500	2014	74.9772	548458	36.7	97.4	10.0537
Henan	410000	Hebi	410600	2014	75.5123	161445	53.9	85.2	4.09463
Henan	410000	Jiyuan	419001	2014	55.7851	105043	31.9	71.4	8.18572
Henan	410000	Jiaozuo	410800	2014	74.9613	300445	42.3	92	7.11271
Henan	410000	Kaifeng	410200	2014	71.4055	438501	64.9	82.1	3.12492
Henan	410000	Luoyang	410300	2014	47.3903	705121	24.8	79.5	12.7213
Henan	410000	Luohe	411100	2014	69.1425	180946	64.4	72.9	1.32519
Henan	410000	Nanyang	411300	2014	55.2656	1.4122e+06	25.4	72.6	10.5726
Henan	410000	Pingdingshan	410400	2014	63.4901	487287	30.1	79	9.57291
Henan	410000	Puyang	410900	2014	71.5184	304168	64.2	80.5	2.69914
Henan	410000	Sanmenxia	411200	2014	41.7003	405494	27.3	68.9	9.78147
Henan	410000	Shangqiu	411400	2014	66.9336	701397	60	74.8	2.9187
Henan	410000	Xinxiang	410700	2014	75.0123	613900	36.2	90.7	7.75279
Henan	410000	Xinyang	411500	2014	59.0879	1.06654e+06	37.2	70.2	6.07411
Henan	410000	Xuchang	411000	2014	70.1343	342255	46.8	78	4.01746
Henan	410000	Zhengzhou	410100	2014	72.4087	534159	43.3	91.1	11.9127
Henan	410000	Zhoukou	411600	2014	66.9665	779624	60.3	73.6	2.58848
Henan	410000	Zhumadian	411700	2014	60.9661	885959	46.5	70.4	3.98154
Hubei	420000	Ezhou	420700	2014	65.2613	95868.8	54.8	73.8	4.54629
Hubei	420000	Enshi	422800	2014	35.7689	806161	25.8	48.3	3.72868
Hubei	420000	Huanggang	421100	2014	50.4867	828033	33.4	67.2	5.90723
Hubei	420000	Yellowstone	420200	2014	52.8769	223405	35	70.5	6.5872
Hubei	420000	Jingmen	420800	2014	64.557	752218	42.8	79.6	9.04813
Hubei	420000	Jingzhou	421000	2014	67.7755	882030	43.7	78.7	4.46081
Hubei	420000	Qianjiang	429005	2014	69.1178	129734	65.3	72.5	1.01244
Hubei	420000	Shennongjia forest area	429021	2014	26.2147	80898.5	21.2	34.5	1.84826
Hubei	420000	Shiyan	420300	2014	37.5524	852927	21.8	56.2	7.03135
Hubei	420000	Suizhou	421300	2014	54.9503	502905	41.8	65.4	5.2044
Hubei	420000	Heavenly Gate	429006	2014	71.6675	176732	65.8	78.7	2.29456
Hubei	420000	Wuhan	420100	2014	69.7688	558500	46.6	86.9	7.48815
Hubei	420000	Xiantao	429004	2014	70.0962	166058	63.8	75.7	2.4479
Hubei	420000	Xianning	421200	2014	51.1745	462822	36	71	6.2538
Hubei	420000	Xiangyang	420600	2014	52.782	992512	27.5	73.4	12.0063
Hubei	420000	Xiaogan	420900	2014	66.6381	561759	47.7	83.9	9.21933
Hubei	420000	Yichang	420500	2014	49.0784	980735	25.8	82.7	15.4505
Hunan	430000	Changde	430700	2014	55.3531	934583	30.8	71.1	7.7042
Hunan	430000	Chenzhou	431000	2014	46.1003	802053	34.4	56.1	5.7285
Hunan	430000	Hengyang	430400	2014	55.9699	777198	45.6	65.8	3.08954
Hunan	430000	Huaihua	431200	2014	48.0624	1.20896e+06	38.2	56.5	3.14714
Hunan	430000	Loudi	431300	2014	56.0098	415929	41.3	63.4	4.59311
Hunan	430000	Shaoyang	430500	2014	52.3897	990688	38.3	66.3	6.22033
Hunan	430000	Xiangtan	430300	2014	64.3601	295477	53.8	73.9	3.73633
Hunan	430000	Xiangxi Tujia and Miao Autonomous Prefecture	433100	2014	40.9624	585516	31.9	52.7	3.32355
Hunan	430000	Yiyang	430900	2014	54.3203	612407	45	68.1	5.72423
Hunan	430000	Yongzhou	431100	2014	53.2142	1.06865e+06	41.2	63	4.9207
Hunan	430000	Yueyang	430600	2014	55.6486	747639	42.3	70.1	5.52698
Hunan	430000	Zhangjiajie	430800	2014	44.0456	390111	30.9	58.5	5.30597
Hunan	430000	Changsha	430100	2014	58.6865	637394	39.9	77.4	7.75742
Hunan	430000	Zhuzhou	430200	2014	50.8806	522645	33.7	69.5	8.07656
Jiangxi	360000	Fuzhou	361000	2014	38.7145	664727	30.4	51.6	4.08637
Jiangxi	360000	Ganzhou	360700	2014	38.1203	1349191	30.1	50.1	3.60798
Jiangxi	360000	Ji'an	360800	2014	44.831	1.02986e+06	33.8	57.3	4.09508
Jiangxi	360000	Jingdezhen	360200	2014	42.0797	205096	31.9	49.1	2.18129
Jiangxi	360000	Jiujiang	360400	2014	44.0588	747767	23.7	58.6	4.08875
Jiangxi	360000	Nanchang	360100	2014	46.4947	301564	35.2	60.2	4.09764
Jiangxi	360000	Pingxiang	360300	2014	50.0851	174997	37.6	64.5	6.48886
Jiangxi	360000	Shangrao	361100	2014	40.7524	846589	26.2	60.3	3.65704
Jiangxi	360000	Xinyu	360500	2014	48.7896	141148	41.1	54.4	2.10157
Jiangxi	360000	Yichun	360900	2014	48.544	833985	34.3	60.8	4.54022
Jiangxi	360000	Yingtan	360600	2014	39.5096	128722	30	47.7	3.64919
Shanxi	140000	Datong	140200	2014	39.2491	582065	30.4	50.1	3.42979
Shanxi	140000	Jincheng	140500	2014	44.1009	413181	26.5	70.8	8.02907
Shanxi	140000	Jinzhong	140700	2014	51.8287	862895	33.6	79	8.38799
Shanxi	140000	Linfen	141000	2014	45.4514	924710	23.8	72.3	10.9882
Shanxi	140000	Lv Liang	141100	2014	41.0814	886331	29	77.5	9.37434
Shanxi	140000	Shuozhou	140600	2014	43.7443	487662	32.7	55.8	6.54084
Shanxi	140000	Taiyuan	140100	2014	47.1957	334193	29.2	79.9	13.5654
Shanxi	140000	Xinzhou	140900	2014	42.9869	1.12308e+06	32.5	66.5	7.83835
Shanxi	140000	Yangquan	140300	2014	53.2121	249512	40.3	73.9	6.53536
Shanxi	140000	Yuncheng	140800	2014	57.0139	802242	26.7	72.8	9.28097
Shanxi	140000	Changzhi	140400	2014	50.4612	709787	31.9	69.3	9.10847
Anhui	340000	Anqing	340800	2015	43.5047	543895	27.3	55.3	6.57272
Anhui	340000	Bengbu	340300	2015	56.7915	328028	49.9	65.7	2.1918
Anhui	340000	Bozhou	341600	2015	58.3387	482753	53	68.5	2.81195
Anhui	340000	Chizhou	341700	2015	38.5118	302973	28.8	53.5	4.86364
Anhui	340000	Chuzhou	341100	2015	52.5159	678716	44.1	61.2	3.26097
Anhui	340000	Fuyang	341200	2015	57.5355	561834	50.8	65.9	2.77285
Anhui	340000	Hefei	340100	2015	56.6456	584752	43.1	66.7	3.48422
Anhui	340000	Huaibei	340600	2015	58.1752	155037	53.9	64.1	1.65711
Anhui	340000	Huainan	340400	2015	54.1664	284753	43.2	58.5	1.56853
Anhui	340000	Huangshan	341000	2015	34.7766	313963	25.3	43.7	3.01606
Anhui	340000	Liuan	341500	2015	45.5478	666501	27.7	59.2	8.70019
Anhui	340000	Maanshan	340500	2015	56.0901	214993	48.1	64.4	2.42393
Anhui	340000	Suzhou	341300	2015	59.473	575282	52.8	74	4.30186
Anhui	340000	Tongling	340700	2015	51.0124	142835	41.6	61.5	4.08175
Anhui	340000	Wuhu	340200	2015	53.435	304259	40.6	62.8	4.54323
Anhui	340000	Xuancheng	341800	2015	40.5272	467968	27.3	55.6	6.28234
Henan	410000	Anyang	410500	2015	74.2246	542953	36.3	93.1	9.79385
Henan	410000	Hebi	410600	2015	73.431	156995	53.3	82.7	4.34813
Henan	410000	Jiyuan	419001	2015	57.0227	107374	32.2	73.5	8.65101
Henan	410000	Jiaozuo	410800	2015	78.5792	314946	41.9	95.6	8.40945
Henan	410000	Kaifeng	410200	2015	73.8917	453769	68.5	81.7	2.36617
Henan	410000	Luoyang	410300	2015	49.5676	737516	25.2	83.5	13.5204
Henan	410000	Luohe	411100	2015	75.14	196642	68.7	80.4	1.5588
Henan	410000	Nanyang	411300	2015	56.0578	1.43244e+06	25.3	73.7	11.0455
Henan	410000	Pingdingshan	410400	2015	68.3574	524643	29.9	87.1	11.0171
Henan	410000	Puyang	410900	2015	80.1786	341000	73	90.8	3.40048
Henan	410000	Sanmenxia	411200	2015	43.5766	423738	28.1	71.3	10.0255
Henan	410000	Shangqiu	411400	2015	68.3305	716036	56.4	77	4.54726
Henan	410000	Xinxiang	410700	2015	77.0227	630354	36.7	93.3	8.7138
Henan	410000	Xinyang	411500	2015	54.4471	982770	34.1	66.5	5.71139
Henan	410000	Xuchang	411000	2015	76.2771	372232	49.6	84.7	4.52429
Henan	410000	Zhengzhou	410100	2015	76.4875	564248	43.7	95.2	12.0794
Henan	410000	Zhoukou	411600	2015	71.2062	828982	59.3	81	4.38138
Henan	410000	Zhumadian	411700	2015	62.9021	914093	46.8	77	4.88752
Hubei	420000	Ezhou	420700	2015	60.7547	89248.6	50.7	68.1	4.20573
Hubei	420000	Enshi	422800	2015	34.2706	772391	25.6	45.8	3.10935
Hubei	420000	Huanggang	421100	2015	46.4346	761574	29	61.7	5.82601
Hubei	420000	Yellowstone	420200	2015	51.5329	217726	34.5	66.9	5.49344
Hubei	420000	Jingmen	420800	2015	61.4298	715780	41.5	74.3	7.51559
Hubei	420000	Jingzhou	421000	2015	60.9522	793232	39.5	71.6	4.01679
Hubei	420000	Qianjiang	429005	2015	61.8344	116063	58	65.3	1.13499
Hubei	420000	Shennongjia forest area	429021	2015	26.0304	80329.7	22.2	33	2.02139
Hubei	420000	Shiyan	420300	2015	37.3464	848248	22.6	57.6	7.31931
Hubei	420000	Suizhou	421300	2015	53.6748	491232	40.4	63.3	4.1969
Hubei	420000	Heavenly Gate	429006	2015	64.5997	159303	60	69.9	1.72315
Hubei	420000	Wuhan	420100	2015	62.6053	501155	43.9	77.4	5.84408
Hubei	420000	Xiantao	429004	2015	62.5429	148164	57.7	67.3	1.91637
Hubei	420000	Xianning	421200	2015	47.9477	433639	35.7	66.4	5.55082
Hubei	420000	Xiangyang	420600	2015	52.7672	992235	28.5	73.6	12.1204
Hubei	420000	Xiaogan	420900	2015	61.7742	520757	45.3	76.6	7.39897
Hubei	420000	Yichang	420500	2015	45.9836	918891	24.9	73.8	13.586
Hunan	430000	Changde	430700	2015	47.9252	809169	28.5	62.3	6.42769
Hunan	430000	Chenzhou	431000	2015	38.6895	673119	26.8	49.6	5.97827
Hunan	430000	Hengyang	430400	2015	48.6353	675350	37.8	55.9	3.01475
Hunan	430000	Huaihua	431200	2015	41.4093	1.04161e+06	33.5	53.1	3.20324
Hunan	430000	Loudi	431300	2015	46.7843	347420	34.1	55.5	4.4675
Hunan	430000	Shaoyang	430500	2015	44.2095	836001	31.6	57.4	5.98266
Hunan	430000	Xiangtan	430300	2015	53.9895	247866	45.9	61.6	2.55936
Hunan	430000	Xiangxi Tujia and Miao Autonomous Prefecture	433100	2015	37.1749	531378	31.2	48	2.50861
Hunan	430000	Yiyang	430900	2015	46.5175	524439	36.8	59.6	6.33278
Hunan	430000	Yongzhou	431100	2015	45.0028	903747	34.2	56.5	4.88575
Hunan	430000	Yueyang	430600	2015	49.145	660263	35.7	62.5	5.35864
Hunan	430000	Zhangjiajie	430800	2015	40.4442	358215	29.6	53.3	4.47957
Hunan	430000	Changsha	430100	2015	48.2863	524437	31.5	64.2	6.88833
Hunan	430000	Zhuzhou	430200	2015	41.4999	426287	26.9	58.6	7.06281
Jiangxi	360000	Fuzhou	361000	2015	32.66	560772	25.9	43.6	2.94579
Jiangxi	360000	Ganzhou	360700	2015	32.14	1.13753e+06	25.9	41.8	2.76056
Jiangxi	360000	Ji'an	360800	2015	35.3343	811699	27.2	46.6	3.07941
Jiangxi	360000	Jingdezhen	360200	2015	36.9779	180231	27.4	44.8	2.3268
Jiangxi	360000	Jiujiang	360400	2015	41.1665	698677	24	56.8	3.64384
Jiangxi	360000	Nanchang	360100	2015	39.633	257060	30.8	56	3.7902
Jiangxi	360000	Pingxiang	360300	2015	40.218	140522	28.4	54.8	6.33309
Jiangxi	360000	Shangrao	361100	2015	34.3188	712938	21.5	58.1	3.77512
Jiangxi	360000	Xinyu	360500	2015	37.4008	108200	31.4	42.8	2.08206
Jiangxi	360000	Yichun	360900	2015	39.717	682338	28.2	49.5	3.56777
Jiangxi	360000	Yingtan	360600	2015	32.6855	106489	25.4	41.7	3.15153
Shanxi	140000	Datong	140200	2015	35.5555	527288	28.8	41.5	2.10988
Shanxi	140000	Jincheng	140500	2015	43.3895	406516	26.3	68.9	7.20873
Shanxi	140000	Jinzhong	140700	2015	46.4984	774151	31.7	67.1	6.91963
Shanxi	140000	Linfen	141000	2015	43.5925	886889	22.6	68.3	10.2934
Shanxi	140000	Lv Liang	141100	2015	40.674	877541	29.7	66.9	7.30631
Shanxi	140000	Shuozhou	140600	2015	40.2571	448786	32.9	50.6	4.56355
Shanxi	140000	Taiyuan	140100	2015	44.0826	312149	30.4	67.3	9.69418
Shanxi	140000	Xinzhou	140900	2015	40.0522	1.0464e+06	31.9	57.3	5.25047
Shanxi	140000	Yangquan	140300	2015	44.6258	209250	36.4	59.3	4.53559
Shanxi	140000	Yuncheng	140800	2015	55.6528	783091	26.8	69.5	8.50238
Shanxi	140000	Changzhi	140400	2015	47.424	667066	30.7	65.1	8.14773
Anhui	340000	Anqing	340800	2016	41.6203	520337	25.5	53.6	7.09422
Anhui	340000	Bengbu	340300	2016	53.3071	307902	45.1	62.6	2.53269
Anhui	340000	Bozhou	341600	2016	54.5854	451694	51.2	60.2	1.58024
Anhui	340000	Chizhou	341700	2016	36.0217	283383	26.3	52.2	5.36085
Anhui	340000	Chuzhou	341100	2016	48.0403	620873	39.2	56.8	3.07874
Anhui	340000	Fuyang	341200	2016	53.8384	525732	47.3	58.9	1.77033
Anhui	340000	Hefei	340100	2016	50.0042	516193	40	60.4	3.13998
Anhui	340000	Huaibei	340600	2016	55.7812	148657	51.3	60.1	1.63879
Anhui	340000	Huainan	340400	2016	49.7438	261503	41.1	55	1.83995
Anhui	340000	Huangshan	341000	2016	30.417	274605	23.5	36.7	2.51431
Anhui	340000	Liuan	341500	2016	40.4275	591576	25.6	55.3	7.36685
Anhui	340000	Maanshan	340500	2016	48.7117	186712	43.1	54.5	2.10191
Anhui	340000	Suzhou	341300	2016	55.0432	532432	48.6	64.8	3.67935
Anhui	340000	Tongling	340700	2016	47.2636	132338	38.6	55.5	3.12557
Anhui	340000	Wuhu	340200	2016	48.2368	274661	35.6	57.7	4.20594
Anhui	340000	Xuancheng	341800	2016	35.4046	408817	24	51.6	5.97432
Henan	410000	Anyang	410500	2016	67.964	497157	38	86.9	8.44193
Henan	410000	Hebi	410600	2016	68.9166	147344	50	80.7	3.67511
Henan	410000	Jiyuan	419001	2016	54.7082	103016	31.7	72	7.88818
Henan	410000	Jiaozuo	410800	2016	73.6569	295217	40.9	83.9	6.80402
Henan	410000	Kaifeng	410200	2016	67.8564	416706	62.8	76.2	2.4205
Henan	410000	Luoyang	410300	2016	46.0264	684827	27.7	77.9	12.6436
Henan	410000	Luohe	411100	2016	68.689	179759	62.7	74.3	2.11522
Henan	410000	Nanyang	411300	2016	49.1677	1.25638e+06	27.6	63.6	8.48818
Henan	410000	Pingdingshan	410400	2016	59.3595	455584	31.8	74.7	8.70674
Henan	410000	Puyang	410900	2016	68.8391	292772	61.8	80.9	3.54338
Henan	410000	Sanmenxia	411200	2016	40.1457	390376	28	65.9	9.36176
Henan	410000	Shangqiu	411400	2016	62.9725	659889	53.6	71.6	4.13723
Henan	410000	Xinxiang	410700	2016	69.6391	569926	37.4	83.3	6.9477
Henan	410000	Xinyang	411500	2016	48.9647	883813	32	58.8	5.25407
Henan	410000	Xuchang	411000	2016	64.8512	316474	47.4	73	3.80929
Henan	410000	Zhengzhou	410100	2016	65.6566	484349	45.4	80	9.26229
Henan	410000	Zhoukou	411600	2016	61.543	716483	53.5	71.3	3.59021
Henan	410000	Zhumadian	411700	2016	56.7541	824750	43.6	71.9	4.72686
Hubei	420000	Ezhou	420700	2016	50.9843	74896	43.6	56.2	2.86091
Hubei	420000	Enshi	422800	2016	30.7157	692271	22.6	42.9	3.54262
Hubei	420000	Huanggang	421100	2016	41.6055	682372	27.1	54.7	5.47454
Hubei	420000	Yellowstone	420200	2016	44.9195	189785	32.1	56.7	4.72126
Hubei	420000	Jingmen	420800	2016	51.1691	596222	36.2	63	6.79683
Hubei	420000	Jingzhou	421000	2016	53.7009	698863	34	62.9	3.30612
Hubei	420000	Qianjiang	429005	2016	53.3803	100195	50.1	55.9	1.14297
Hubei	420000	Shennongjia forest area	429021	2016	24.0912	74345.4	19.5	31.5	1.69893
Hubei	420000	Shiyan	420300	2016	33.8245	768257	20.1	51.1	6.23288
Hubei	420000	Suizhou	421300	2016	45.2949	414539	37.1	53.9	3.25549
Hubei	420000	Heavenly Gate	429006	2016	52.9964	130689	49	57.1	1.49219
Hubei	420000	Wuhan	420100	2016	51.8119	414754	40	61.1	3.88912
Hubei	420000	Xiantao	429004	2016	53.9552	127820	49	58	1.66022
Hubei	420000	Xianning	421200	2016	40.6395	367544	29	59.7	5.42919
Hubei	420000	Xiangyang	420600	2016	44.967	845559	24.9	63.9	10.0944
Hubei	420000	Xiaogan	420900	2016	50.3558	424499	41.3	60.1	4.36899
Hubei	420000	Yichang	420500	2016	39.5446	790221	22.1	65	11.388
Hunan	430000	Changde	430700	2016	45.2166	763436	25.5	58.4	6.79371
Hunan	430000	Chenzhou	431000	2016	35.0422	609665	25.3	44.1	4.84446
Hunan	430000	Hengyang	430400	2016	43.7695	607784	33.3	51	2.86345
Hunan	430000	Huaihua	431200	2016	36.132	908864	29.2	43.2	2.25208
Hunan	430000	Loudi	431300	2016	41.2979	306678	29.8	47.9	3.43797
Hunan	430000	Shaoyang	430500	2016	38.8608	734858	28.6	51	5.15987
Hunan	430000	Xiangtan	430300	2016	47.0457	215987	39.5	52.7	2.46118
Hunan	430000	Xiangxi Tujia and Miao Autonomous Prefecture	433100	2016	33.1928	474458	27.2	41	2.06557
Hunan	430000	Yiyang	430900	2016	41.6764	469859	33.5	53.8	5.6833
Hunan	430000	Yongzhou	431100	2016	39.6254	795756	29.1	47.7	4.05215
Hunan	430000	Yueyang	430600	2016	42.9175	576597	32.3	56.9	5.3806
Hunan	430000	Zhangjiajie	430800	2016	36.3924	322327	26	47.2	3.87249
Hunan	430000	Changsha	430100	2016	42.9316	466280	29.6	55.2	5.17167
Hunan	430000	Zhuzhou	430200	2016	39.2759	403443	25.6	52	5.61501
Jiangxi	360000	Fuzhou	361000	2016	31.2225	536090	23	42.8	3.62277
Jiangxi	360000	Ganzhou	360700	2016	30.7455	1.08818e+06	24.1	43.4	3.351
Jiangxi	360000	Ji'an	360800	2016	36.2785	833391	25.7	48.4	3.83064
Jiangxi	360000	Jingdezhen	360200	2016	34.3618	167479	25.3	44	2.19751
Jiangxi	360000	Jiujiang	360400	2016	37.3496	633897	25.7	59.1	4.02726
Jiangxi	360000	Nanchang	360100	2016	39.5472	256503	30.7	60.5	4.27037
Jiangxi	360000	Pingxiang	360300	2016	40.1552	140302	30.1	51.5	5.01445
Jiangxi	360000	Shangrao	361100	2016	32.6978	679264	19.5	62.7	4.38404
Jiangxi	360000	Xinyu	360500	2016	39.9501	115576	34.1	45.6	1.92408
Jiangxi	360000	Yichun	360900	2016	38.8814	667983	27.5	49.1	4.31834
Jiangxi	360000	Yingtan	360600	2016	32.1863	104863	22.7	41.4	3.57506
Shanxi	140000	Datong	140200	2016	34.833	516574	25.9	42.9	2.76666
Shanxi	140000	Jincheng	140500	2016	43.7655	410039	27	67.3	7.9007
Shanxi	140000	Jinzhong	140700	2016	47.1683	785304	33.7	71	8.37881
Shanxi	140000	Linfen	141000	2016	44.3782	902875	26.1	79.5	12.5548
Shanxi	140000	Lv Liang	141100	2016	38.7511	836056	28.7	71.6	8.87597
Shanxi	140000	Shuozhou	140600	2016	41.826	466276	29.1	55.1	6.85948
Shanxi	140000	Taiyuan	140100	2016	43.4152	307423	27.7	71.9	12.0703
Shanxi	140000	Xinzhou	140900	2016	39.5646	1.03367e+06	29.4	55.9	6.19117
Shanxi	140000	Yangquan	140300	2016	46.6597	218787	35.8	63.2	5.31438
Shanxi	140000	Yuncheng	140800	2016	56.0955	789319	27.3	80.5	10.2506
Shanxi	140000	Changzhi	140400	2016	47.8826	673516	31.3	69	8.97177
Anhui	340000	Anqing	340800	2017	41.661	520846	24.5	55.3	7.86177
Anhui	340000	Bengbu	340300	2017	56.2821	325086	45.5	63.8	3.85172
Anhui	340000	Bozhou	341600	2017	58.4654	483801	53.4	62.7	1.48845
Anhui	340000	Chizhou	341700	2017	37.2219	292824	25	53.2	6.63514
Anhui	340000	Chuzhou	341100	2017	46.6769	603253	38.4	54.6	3.17775
Anhui	340000	Fuyang	341200	2017	58.0853	567203	52.5	63	1.92292
Anhui	340000	Hefei	340100	2017	51.6107	532777	41.4	60.3	2.75109
Anhui	340000	Huaibei	340600	2017	60.5332	161321	54.4	65.2	1.55424
Anhui	340000	Huainan	340400	2017	57.5147	302355	45.4	65.3	3.43683
Anhui	340000	Huangshan	341000	2017	28.9933	261751	22.4	35.6	2.55077
Anhui	340000	Liuan	341500	2017	41.5226	607600	24.9	59	9.41224
Anhui	340000	Maanshan	340500	2017	47.7301	182949	41.5	52.2	1.93832
Anhui	340000	Suzhou	341300	2017	57.6274	557429	48.7	66	3.2017
Anhui	340000	Tongling	340700	2017	51.2912	143616	39.7	59.8	3.63594
Anhui	340000	Wuhu	340200	2017	48.844	278118	36.9	60.3	4.51761
Anhui	340000	Xuancheng	341800	2017	34.4462	397750	22	50	6.53386
Henan	410000	Anyang	410500	2017	64.8353	474270	34.8	81.2	8.36725
Henan	410000	Hebi	410600	2017	64.2084	137277	44.7	73.5	3.65466
Henan	410000	Jiyuan	419001	2017	54.4821	102590	32.7	68.8	7.3686
Henan	410000	Jiaozuo	410800	2017	67.3313	269864	37.1	76.7	5.86248
Henan	410000	Kaifeng	410200	2017	63.146	387780	56.1	73.4	3.34296
Henan	410000	Luoyang	410300	2017	46.553	692662	25.8	73.6	12.1825
Henan	410000	Luohe	411100	2017	60.7049	158865	57	65.2	1.34821
Henan	410000	Nanyang	411300	2017	45.7794	1.1698e+06	25.4	58.6	7.35121
Henan	410000	Pingdingshan	410400	2017	55.6828	427365	29.8	67.6	7.71949
Henan	410000	Puyang	410900	2017	65.1845	277230	56.9	80	2.62603
Henan	410000	Sanmenxia	411200	2017	40.9974	398658	29.3	64	9.12481
Henan	410000	Shangqiu	411400	2017	59.1602	619940	54.1	67.8	2.10226
Henan	410000	Xinxiang	410700	2017	62.751	513554	31.2	71.9	5.76489
Henan	410000	Xinyang	411500	2017	47.5033	857434	30.9	58	5.99878
Henan	410000	Xuchang	411000	2017	60.7026	296229	43.6	67.8	3.92472
Henan	410000	Zhengzhou	410100	2017	61.6776	454996	38.8	75.7	8.92126
Henan	410000	Zhoukou	411600	2017	57.4278	668574	52.9	62.5	1.63489
Henan	410000	Zhumadian	411700	2017	52.2039	758627	39	61.2	4.08694
Hubei	420000	Ezhou	420700	2017	49.6356	72914.7	43.3	54.9	2.66151
Hubei	420000	Enshi	422800	2017	28.0712	632668	20.9	40.8	3.22434
Hubei	420000	Huanggang	421100	2017	39.9304	654898	25.7	52.7	5.29454
Hubei	420000	Yellowstone	420200	2017	43.8967	185464	31.6	55	4.50884
Hubei	420000	Jingmen	420800	2017	47.0069	547724	34.8	59.9	5.62294
Hubei	420000	Jingzhou	421000	2017	50.3445	655184	31	58.1	3.18789
Hubei	420000	Qianjiang	429005	2017	50.039	93923.2	47	52.7	1.13985
Hubei	420000	Shennongjia forest area	429021	2017	24.1442	74509.1	19.3	30.4	1.49688
Hubei	420000	Shiyan	420300	2017	31.5783	717239	19.6	47	5.43227
Hubei	420000	Suizhou	421300	2017	42.0144	384515	35.3	49.6	2.85753
Hubei	420000	Heavenly Gate	429006	2017	50.2286	123864	46.5	54.8	1.43189
Hubei	420000	Wuhan	420100	2017	49.7295	398084	38.1	58.8	3.76748
Hubei	420000	Xiantao	429004	2017	50.9741	120758	46.4	54.9	1.59728
Hubei	420000	Xianning	421200	2017	39.7841	359807	30.5	54.9	4.48685
Hubei	420000	Xiangyang	420600	2017	43.6793	821346	23.9	66.2	10.2489
Hubei	420000	Xiaogan	420900	2017	47.7202	402282	36.9	58.4	5.03546
Hubei	420000	Yichang	420500	2017	37.4144	747652	20.4	58.2	9.75626
Hunan	430000	Changde	430700	2017	42.0404	709810	23.6	54.6	6.61637
Hunan	430000	Chenzhou	431000	2017	33.6957	586238	24.4	42.3	4.25959
Hunan	430000	Hengyang	430400	2017	43.1047	598551	32.4	51.3	2.88238
Hunan	430000	Huaihua	431200	2017	33.1632	834187	27	39.9	2.15125
Hunan	430000	Loudi	431300	2017	40.3137	299370	29.6	48.4	4.09946
Hunan	430000	Shaoyang	430500	2017	37.9753	718113	27.4	54.2	5.75725
Hunan	430000	Xiangtan	430300	2017	47.5452	218280	38.5	55.4	3.63534
Hunan	430000	Xiangxi Tujia and Miao Autonomous Prefecture	433100	2017	28.7262	410613	23.7	37.8	2.16681
Hunan	430000	Yiyang	430900	2017	40.0437	451453	29	53.9	6.82861
Hunan	430000	Yongzhou	431100	2017	38.9327	781847	28.9	49.2	3.78917
Hunan	430000	Yueyang	430600	2017	42.561	571807	33.6	53.4	4.95237
Hunan	430000	Zhangjiajie	430800	2017	32.8176	290666	22.8	46.3	4.21329
Hunan	430000	Changsha	430100	2017	43.1832	469012	30.8	57	5.09457
Hunan	430000	Zhuzhou	430200	2017	39.417	404892	24.7	53.9	6.38768
Jiangxi	360000	Fuzhou	361000	2017	34.6055	594176	24.8	50.4	4.47622
Jiangxi	360000	Ganzhou	360700	2017	33.7896	1.19591e+06	25.6	46.7	3.68337
Jiangxi	360000	Ji'an	360800	2017	38.7814	890887	24.6	53.3	4.56052
Jiangxi	360000	Jingdezhen	360200	2017	34.8105	169667	24.6	42.9	2.45256
Jiangxi	360000	Jiujiang	360400	2017	38.2275	648797	25.1	58.6	3.73734
Jiangxi	360000	Nanchang	360100	2017	41.236	267457	33	61.5	3.84706
Jiangxi	360000	Pingxiang	360300	2017	38.7809	135501	29.3	48.8	4.63068
Jiangxi	360000	Shangrao	361100	2017	33.8146	702465	21.1	65.5	4.54196
Jiangxi	360000	Xinyu	360500	2017	42.5036	122963	34.6	49.7	2.50154
Jiangxi	360000	Yichun	360900	2017	41.0088	704532	28.8	53.9	4.75354
Jiangxi	360000	Yingtan	360600	2017	33.5439	109286	23.5	42.9	3.86357
Shanxi	140000	Datong	140200	2017	33.2648	493316	23.6	42.1	3.1981
Shanxi	140000	Jincheng	140500	2017	43.7602	409989	25.9	65.8	8.97029
Shanxi	140000	Jinzhong	140700	2017	49.017	816084	35.5	74.6	9.30221
Shanxi	140000	Linfen	141000	2017	47.5742	967897	27.8	79.2	12.9529
Shanxi	140000	Lv Liang	141100	2017	42.2951	912516	32.4	75.8	9.18367
Shanxi	140000	Shuozhou	140600	2017	38.666	431049	27.2	50.6	6.213
Shanxi	140000	Taiyuan	140100	2017	45.8513	324673	31.9	75.1	11.4596
Shanxi	140000	Xinzhou	140900	2017	39.3495	1028046	27.8	61.5	6.86136
Shanxi	140000	Yangquan	140300	2017	48.4059	226975	37.4	64.2	5.65312
Shanxi	140000	Yuncheng	140800	2017	57.6275	810876	28.5	80.1	10.5325
Shanxi	140000	Changzhi	140400	2017	47.2189	664182	27	62.7	7.55362
Anhui	340000	Anqing	340800	2018	33.7666	422150	19.2	46.3	6.89942
Anhui	340000	Bengbu	340300	2018	49.279	284635	42.8	54.6	1.94563
Anhui	340000	Bozhou	341600	2018	50.7279	419773	46.8	56.9	1.55725
Anhui	340000	Chizhou	341700	2018	29.7776	234260	19.1	43.5	5.62236
Anhui	340000	Chuzhou	341100	2018	43.9782	568374	36.6	49.6	2.68618
Anhui	340000	Fuyang	341200	2018	49.6512	484844	45.9	53.3	1.3341
Anhui	340000	Hefei	340100	2018	44.1892	456166	34.2	52.2	2.83183
Anhui	340000	Huaibei	340600	2018	53.6696	143029	48.9	59.7	1.59633
Anhui	340000	Huainan	340400	2018	48.8452	256779	39.5	54.7	2.54475
Anhui	340000	Huangshan	341000	2018	23.6611	213612	17.3	30.1	2.08335
Anhui	340000	Liuan	341500	2018	35.5232	519811	19.5	50.4	8.69631
Anhui	340000	Maanshan	340500	2018	43.716	167563	36.9	49.3	2.66648
Anhui	340000	Suzhou	341300	2018	52.7168	509930	45.9	61.2	2.98524
Anhui	340000	Tongling	340700	2018	42.3706	118638	33.4	51	3.29928
Anhui	340000	Wuhu	340200	2018	43.455	247432	30.9	52.1	4.30029
Anhui	340000	Xuancheng	341800	2018	30.5542	352809	18.4	46.5	6.22675
Henan	410000	Anyang	410500	2018	56.5719	413824	27.6	72.4	8.07235
Henan	410000	Hebi	410600	2018	56.6736	121168	39	66.5	3.75296
Henan	410000	Jiyuan	419001	2018	48.828	91943.1	27.5	64.4	6.60909
Henan	410000	Jiaozuo	410800	2018	60.7454	243468	32.3	68.9	5.32946
Henan	410000	Kaifeng	410200	2018	60.5471	371820	54.1	68.6	2.6071
Henan	410000	Luoyang	410300	2018	39.8167	592433	22.2	63.3	10.4832
Henan	410000	Luohe	411100	2018	59.1205	154718	55.5	63.4	1.38908
Henan	410000	Nanyang	411300	2018	43.7041	1.11677e+06	22	59.6	8.97442
Henan	410000	Pingdingshan	410400	2018	51.1927	392904	24.9	63.9	8.35498
Henan	410000	Puyang	410900	2018	59.7179	253980	53.1	70	1.87969
Henan	410000	Sanmenxia	411200	2018	36.3251	353225	24.9	57	8.27383
Henan	410000	Shangqiu	411400	2018	56.0614	587467	50.4	62.8	2.19736
Henan	410000	Xinxiang	410700	2018	57.9804	474512	26.3	65.9	5.84452
Henan	410000	Xinyang	411500	2018	43.1684	779189	26.3	51.5	5.51919
Henan	410000	Xuchang	411000	2018	57.0493	278401	36.9	64.5	4.29129
Henan	410000	Zhengzhou	410100	2018	55.8221	411800	32	68.4	8.85699
Henan	410000	Zhoukou	411600	2018	54.1803	630767	46.7	60.5	3.01171
Henan	410000	Zhumadian	411700	2018	49.5343	719832	38	60.5	3.93807
Hubei	420000	Ezhou	420700	2018	41.86	61492.3	35	47.3	3.0276
Hubei	420000	Enshi	422800	2018	26.1093	588452	18.6	37.4	3.12841
Hubei	420000	Huanggang	421100	2018	32.6852	536071	20.4	45.4	4.98131
Hubei	420000	Yellowstone	420200	2018	35.9865	152043	24.7	45.5	3.81072
Hubei	420000	Jingmen	420800	2018	44.0777	513593	30.4	54.9	6.35673
Hubei	420000	Jingzhou	421000	2018	45.7233	595043	26.7	53.8	3.37235
Hubei	420000	Qianjiang	429005	2018	45.889	86133.7	42.6	48.7	1.19566
Hubei	420000	Shennongjia forest area	429021	2018	22.9897	70946.1	18.5	28.7	1.49276
Hubei	420000	Shiyan	420300	2018	29.2822	665087	18.9	43.9	4.43806
Hubei	420000	Suizhou	421300	2018	37.8487	346391	30.6	44	2.52637
Hubei	420000	Heavenly Gate	429006	2018	46.0034	113444	42	51	1.5421
Hubei	420000	Wuhan	420100	2018	43.7311	350067	30.1	54.5	4.27447
Hubei	420000	Xiantao	429004	2018	47.483	112487	42.4	51	1.50861
Hubei	420000	Xianning	421200	2018	33.9513	307056	24	50	4.57851
Hubei	420000	Xiangyang	420600	2018	41.4283	779017	23.3	60.5	9.39442
Hubei	420000	Xiaogan	420900	2018	42.9925	362427	32.4	53.3	5.00585
Hubei	420000	Yichang	420500	2018	34.0977	681375	17.7	53	8.96284
Hunan	430000	Changde	430700	2018	36.8919	622883	20.6	49.6	5.94624
Hunan	430000	Chenzhou	431000	2018	28.5866	497350	21.9	36.3	3.10142
Hunan	430000	Hengyang	430400	2018	36.0955	501223	28.4	43.9	2.65899
Hunan	430000	Huaihua	431200	2018	29.379	739000	23.5	36.5	2.14957
Hunan	430000	Loudi	431300	2018	34.2816	254575	26.7	41.9	3.21276
Hunan	430000	Shaoyang	430500	2018	32.9906	623853	23.1	45.2	4.12952
Hunan	430000	Xiangtan	430300	2018	39.849	182947	31.8	48.2	3.60153
Hunan	430000	Xiangxi Tujia and Miao Autonomous Prefecture	433100	2018	25.7723	368390	20.7	34.2	2.15961
Hunan	430000	Yiyang	430900	2018	34.0379	383743	26.1	46.9	5.89543
Hunan	430000	Yongzhou	431100	2018	34.1303	685405	25.9	45.6	4.02281
Hunan	430000	Yueyang	430600	2018	37.3184	501372	28	49.7	4.76133
Hunan	430000	Zhangjiajie	430800	2018	28.0509	248446	20.2	40.1	3.70541
Hunan	430000	Changsha	430100	2018	35.9926	390916	26.1	49.9	4.80874
Hunan	430000	Zhuzhou	430200	2018	32.5055	333896	21.8	46.6	5.06485
Jiangxi	360000	Fuzhou	361000	2018	27.1948	466935	19.9	38.5	3.23858
Jiangxi	360000	Ganzhou	360700	2018	28.4622	1.00736e+06	21.8	38.5	2.78371
Jiangxi	360000	Ji'an	360800	2018	30.8481	708642	21.8	41.8	3.18446
Jiangxi	360000	Jingdezhen	360200	2018	26.4803	129065	18.5	32.9	2.04349
Jiangxi	360000	Jiujiang	360400	2018	30.7779	522362	18.8	47.6	3.58347
Jiangxi	360000	Nanchang	360100	2018	30.5934	198429	21.8	49.7	3.44028
Jiangxi	360000	Pingxiang	360300	2018	31.4559	109907	23.7	40.1	3.74667
Jiangxi	360000	Shangrao	361100	2018	26.3719	547850	16.6	55	3.6295
Jiangxi	360000	Xinyu	360500	2018	33.1296	95843.8	26.9	39.6	2.05061
Jiangxi	360000	Yichun	360900	2018	31.9618	549104	21.6	42.4	3.69695
Jiangxi	360000	Yingtan	360600	2018	26.8364	87432.9	18.6	35.7	3.23176
Shanxi	140000	Datong	140200	2018	31.6582	469492	24.2	39.6	2.65607
Shanxi	140000	Jincheng	140500	2018	39.0236	365612	22.2	60.7	8.535
Shanxi	140000	Jinzhong	140700	2018	42.3349	704834	29.9	64.7	8.01754
Shanxi	140000	Linfen	141000	2018	40.6912	827863	22.8	67.3	10.702
Shanxi	140000	Lv Liang	141100	2018	38.1337	822735	29.1	65.3	7.58456
Shanxi	140000	Shuozhou	140600	2018	35.1044	391344	24.7	46.4	5.9224
Shanxi	140000	Taiyuan	140100	2018	40.9213	289764	28	65.6	10.0365
Shanxi	140000	Xinzhou	140900	2018	35.3281	922981	26	51.2	5.42185
Shanxi	140000	Yangquan	140300	2018	43.5911	204399	32.6	56.5	5.43598
Shanxi	140000	Yuncheng	140800	2018	49.4472	695772	23.2	68.6	8.3629
Shanxi	140000	Changzhi	140400	2018	40.3125	567035	22.4	54.3	6.62454
Anhui	340000	Anqing	340800	2019	36.8661	460899	20.8	48.9	7.23971
Anhui	340000	Bengbu	340300	2019	50.1277	289538	41.9	58	2.58881
Anhui	340000	Bozhou	341600	2019	52.0968	431101	47.6	59.3	2.3046
Anhui	340000	Chizhou	341700	2019	33.9026	266712	23	48.7	5.63085
Anhui	340000	Chuzhou	341100	2019	42.4324	548397	34.6	50.1	2.84272
Anhui	340000	Fuyang	341200	2019	50.4806	492943	45.3	54.8	1.53227
Anhui	340000	Hefei	340100	2019	44.5426	459813	36.1	51.1	2.06523
Anhui	340000	Huaibei	340600	2019	55.5792	148119	50.2	61.8	2.26434
Anhui	340000	Huainan	340400	2019	48.5684	255324	38.3	54.6	2.38977
Anhui	340000	Huangshan	341000	2019	26.7246	241270	19.9	32.6	2.48274
Anhui	340000	Liuan	341500	2019	36.335	531690	21.1	49.3	8.188
Anhui	340000	Maanshan	340500	2019	43.502	166743	37.1	48.9	2.42426
Anhui	340000	Suzhou	341300	2019	54.7008	529121	45.2	63	3.77267
Anhui	340000	Tongling	340700	2019	46.4591	130086	37	54.6	3.30006
Anhui	340000	Wuhu	340200	2019	45.4353	258709	34.2	55.2	3.96966
Anhui	340000	Xuancheng	341800	2019	32.2958	372919	20	46.8	5.67293
Henan	410000	Anyang	410500	2019	59.5014	435253	27.4	76	9.12976
Henan	410000	Hebi	410600	2019	60.2819	128883	42.2	69.3	4.6609
Henan	410000	Jiyuan	419001	2019	48.1784	90720	29.9	60.5	5.71959
Henan	410000	Jiaozuo	410800	2019	59.0752	236774	34.7	68.3	4.86002
Henan	410000	Kaifeng	410200	2019	60.6986	372750	54.2	68.8	2.68747
Henan	410000	Luoyang	410300	2019	39.9953	595090	21.1	62.1	10.3585
Henan	410000	Luohe	411100	2019	58.8872	154108	54.9	63.5	1.33902
Henan	410000	Nanyang	411300	2019	44.3069	1.13218e+06	21.1	59.1	9.03602
Henan	410000	Pingdingshan	410400	2019	51.7788	397402	25.8	62.4	7.50953
Henan	410000	Puyang	410900	2019	63.1322	268501	56.2	73.3	2.07134
Henan	410000	Sanmenxia	411200	2019	36.1604	351623	24.4	57.1	8.41034
Henan	410000	Shangqiu	411400	2019	59.1777	620123	53.5	66.1	2.39646
Henan	410000	Xinxiang	410700	2019	58.5955	479546	26.9	65	5.82502
Henan	410000	Xinyang	411500	2019	44.1755	797368	27.1	53.7	5.70951
Henan	410000	Xuchang	411000	2019	57.5071	280634	38.1	64.1	4.21439
Henan	410000	Zhengzhou	410100	2019	55.3596	408388	34	67.6	8.16304
Henan	410000	Zhoukou	411600	2019	54.9512	639742	49.3	60.5	1.99
Henan	410000	Zhumadian	411700	2019	50.8663	739189	37.5	59.7	3.82899
Hubei	420000	Ezhou	420700	2019	43.7265	64234.3	37.5	48.6	2.57272
Hubei	420000	Enshi	422800	2019	26.9622	607674	20.1	38.8	2.95627
Hubei	420000	Huanggang	421100	2019	35.0196	574357	21.9	49.3	5.29369
Hubei	420000	Yellowstone	420200	2019	39.1359	165349	27.4	47.4	3.58646
Hubei	420000	Jingmen	420800	2019	49.902	581458	33.3	61.5	7.13431
Hubei	420000	Jingzhou	421000	2019	48.7083	633890	29.5	57.3	3.50125
Hubei	420000	Qianjiang	429005	2019	49.9079	93677.1	46.1	52.2	0.807403
Hubei	420000	Shennongjia forest area	429021	2019	23.4585	72392.9	19.8	29.3	1.31479
Hubei	420000	Shiyan	420300	2019	29.471	669376	20.1	43.7	4.15674
Hubei	420000	Suizhou	421300	2019	39.1579	358373	33.1	44.8	2.23105
Hubei	420000	Heavenly Gate	429006	2019	51.209	126281	47.4	54.5	1.15813
Hubei	420000	Wuhan	420100	2019	45.0881	360930	32.6	54.3	3.73638
Hubei	420000	Xiantao	429004	2019	50.9456	120690	47.8	54.3	1.19965
Hubei	420000	Xianning	421200	2019	37.0744	335300	27.3	53.2	4.71916
Hubei	420000	Xiangyang	420600	2019	43.9931	827246	24.7	66.1	10.019
Hubei	420000	Xiaogan	420900	2019	45.8286	386335	35.2	56.4	5.38819
Hubei	420000	Yichang	420500	2019	37.122	741809	19.7	59.2	9.8557
Hunan	430000	Changde	430700	2019	39.7612	671328	22.3	51.7	6.58288
Hunan	430000	Chenzhou	431000	2019	29.4054	511595	20.9	38.2	4.27072
Hunan	430000	Hengyang	430400	2019	39.3133	545904	30.3	48	2.95099
Hunan	430000	Huaihua	431200	2019	30.5958	769606	24.1	37	2.01511
Hunan	430000	Loudi	431300	2019	36.7383	272818	26.9	44.6	3.63696
Hunan	430000	Shaoyang	430500	2019	34.3508	649574	24.7	47	4.19587
Hunan	430000	Xiangtan	430300	2019	43.5186	199794	35.4	51.5	3.42312
Hunan	430000	Xiangxi Tujia and Miao Autonomous Prefecture	433100	2019	26.8794	384214	21.9	35.2	2.04275
Hunan	430000	Yiyang	430900	2019	38.6886	436175	28	51.1	6.82808
Hunan	430000	Yongzhou	431100	2019	35.0626	704128	26.8	46.9	4.19968
Hunan	430000	Yueyang	430600	2019	40.8913	549375	29.9	52.9	5.23331
Hunan	430000	Zhangjiajie	430800	2019	28.8898	255877	21.2	41	3.82098
Hunan	430000	Changsha	430100	2019	39.1537	425249	27.7	52.1	4.98451
Hunan	430000	Zhuzhou	430200	2019	33.7958	347150	21	49.7	6.51413
Jiangxi	360000	Fuzhou	361000	2019	28.5159	489618	20.3	40.5	3.38781
Jiangxi	360000	Ganzhou	360700	2019	26.2584	929362	21.2	33.2	1.87932
Jiangxi	360000	Ji'an	360800	2019	30.3137	696365	20.9	40.7	3.37297
Jiangxi	360000	Jingdezhen	360200	2019	28.6506	139643	21.5	34.4	1.74119
Jiangxi	360000	Jiujiang	360400	2019	34.2077	580573	19.4	49.3	3.75284
Jiangxi	360000	Nanchang	360100	2019	34.5443	224054	26.7	50.5	3.40308
Jiangxi	360000	Pingxiang	360300	2019	32.5696	113798	24.2	42.5	4.37367
Jiangxi	360000	Shangrao	361100	2019	28.2105	586045	17.6	54.4	4.03326
Jiangxi	360000	Xinyu	360500	2019	34.2872	99192.9	27.7	40.3	2.06242
Jiangxi	360000	Yichun	360900	2019	34.0352	584725	24.4	45.3	3.46451
Jiangxi	360000	Yingtan	360600	2019	29.1148	94855.9	20.2	38.7	3.5079
Shanxi	140000	Datong	140200	2019	30.4409	451438	24	37.1	2.42471
Shanxi	140000	Jincheng	140500	2019	39.0494	365854	24	59	7.73851
Shanxi	140000	Jinzhong	140700	2019	40.9295	681434	28.5	60.3	7.59317
Shanxi	140000	Linfen	141000	2019	41.6334	847032	25	71.1	10.4395
Shanxi	140000	Lv Liang	141100	2019	35.3584	762858	27.2	60	7.15826
Shanxi	140000	Shuozhou	140600	2019	34.1902	381152	24.6	44	5.1442
Shanxi	140000	Taiyuan	140100	2019	38.2611	270927	26.9	60.1	8.81147
Shanxi	140000	Xinzhou	140900	2019	33.8885	885370	25.7	48	4.86336
Shanxi	140000	Yangquan	140300	2019	41.9478	196693	32.6	52.4	4.79691
Shanxi	140000	Yuncheng	140800	2019	52.2992	735901	25.1	72.4	9.02146
Shanxi	140000	Changzhi	140400	2019	38.9368	547686	24.2	49.8	5.48357
Anhui	340000	Anqing	340800	2020	30.4426	380594	18.7	40.3	5.92567
Anhui	340000	Bengbu	340300	2020	42.611	246121	37.1	48.1	2.10451
Anhui	340000	Bozhou	341600	2020	45.8846	379695	43	50.2	0.947295
Anhui	340000	Chizhou	341700	2020	25.6085	201462	17.6	39.1	4.97632
Anhui	340000	Chuzhou	341100	2020	36.0819	466322	29.1	42.8	2.72172
Anhui	340000	Fuyang	341200	2020	45.5668	444960	39.7	49.8	1.87405
Anhui	340000	Hefei	340100	2020	36.6128	377954	28.8	42.7	2.03608
Anhui	340000	Huaibei	340600	2020	46.5386	124025	42.8	52.5	1.75024
Anhui	340000	Huainan	340400	2020	42.5289	223575	34.8	52	2.94915
Anhui	340000	Huangshan	341000	2020	19.767	178456	14.8	25.2	1.72315
Anhui	340000	Liuan	341500	2020	30.8927	452052	18.6	44.4	7.18226
Anhui	340000	Maanshan	340500	2020	35.8668	137477	30.7	42.4	1.97605
Anhui	340000	Suzhou	341300	2020	46.2926	447788	39	54.3	3.45549
Anhui	340000	Tongling	340700	2020	35.7155	100003	27.8	41.4	2.70069
Anhui	340000	Wuhu	340200	2020	35.3171	201096	24.9	42.3	3.4716
Anhui	340000	Xuancheng	341800	2020	24.4376	282181	14.5	37.8	5.25714
Henan	410000	Anyang	410500	2020	49.8093	364355	25.3	66.2	8.10596
Henan	410000	Hebi	410600	2020	51.4776	110059	34.8	60.1	4.67456
Henan	410000	Jiyuan	419001	2020	42.036	79153.8	24.2	53.2	5.95888
Henan	410000	Jiaozuo	410800	2020	52.6334	210955	29.5	58.9	4.72319
Henan	410000	Kaifeng	410200	2020	55.1418	338625	49.8	60.9	2.27746
Henan	410000	Luoyang	410300	2020	33.4558	497789	17.9	54.2	9.63693
Henan	410000	Luohe	411100	2020	52.4827	137347	48.8	56.7	1.44948
Henan	410000	Nanyang	411300	2020	36.8799	942391	17.6	51.8	8.24803
Henan	410000	Pingdingshan	410400	2020	43.8444	336506	20.5	55.4	7.48834
Henan	410000	Puyang	410900	2020	53.2316	226394	48.5	60.7	1.39113
Henan	410000	Sanmenxia	411200	2020	31.3507	304854	20.5	51.5	8.15976
Henan	410000	Shangqiu	411400	2020	51.5848	540557	44.4	57.7	2.29368
Henan	410000	Xinxiang	410700	2020	50.346	412032	23.9	58.1	5.59318
Henan	410000	Xinyang	411500	2020	36.7729	663751	22.3	45	5.25153
Henan	410000	Xuchang	411000	2020	50.28	245366	33.4	56.4	4.26067
Henan	410000	Zhengzhou	410100	2020	47.5219	350569	30.4	59.5	7.52316
Henan	410000	Zhoukou	411600	2020	49.4588	575799	44.2	55	2.02571
Henan	410000	Zhumadian	411700	2020	43.6895	634896	31	53.6	4.15882
Hubei	420000	Ezhou	420700	2020	36.6463	53833.4	30.1	42.7	2.49388
Hubei	420000	Enshi	422800	2020	21.8371	492164	15.6	32.5	2.52533
Hubei	420000	Huanggang	421100	2020	29.1802	478584	19.2	42	4.44069
Hubei	420000	Yellowstone	420200	2020	31.617	133582	22.7	40.1	3.30521
Hubei	420000	Jingmen	420800	2020	38.9016	453282	26.6	49.3	5.68543
Hubei	420000	Jingzhou	421000	2020	39.5681	514939	23.3	47	2.62283
Hubei	420000	Qianjiang	429005	2020	39.6433	74410.4	37.6	41.5	0.701144
Hubei	420000	Shennongjia forest area	429021	2020	18.1079	55881.1	14.3	24.1	1.19493
Hubei	420000	Shiyan	420300	2020	23.6198	536476	14.7	36.3	4.08647
Hubei	420000	Suizhou	421300	2020	32.0272	293113	25.9	38.6	2.43406
Hubei	420000	Heavenly Gate	429006	2020	39.8335	98229.5	36.9	43.3	1.07167
Hubei	420000	Wuhan	420100	2020	36.588	292887	28.5	43.8	3.11899
Hubei	420000	Xiantao	429004	2020	39.5666	93733.2	37.1	42.4	0.848163
Hubei	420000	Xianning	421200	2020	29.1841	263941	22.3	43.5	3.48126
Hubei	420000	Xiangyang	420600	2020	34.9821	657804	18	53.7	9.02012
Hubei	420000	Xiaogan	420900	2020	36.0702	304072	27.2	46.3	4.00545
Hubei	420000	Yichang	420500	2020	28.5476	570467	14.9	45.3	7.63286
Hunan	430000	Changde	430700	2020	33.0191	557494	17.2	44.3	6.34942
Hunan	430000	Chenzhou	431000	2020	25.045	435732	16.6	33.6	3.87639
Hunan	430000	Hengyang	430400	2020	32.456	450683	25.5	41	2.27067
Hunan	430000	Huaihua	431200	2020	24.2522	610040	19.3	29.9	1.73393
Hunan	430000	Loudi	431300	2020	29.2827	217454	21.8	36.7	2.93942
Hunan	430000	Shaoyang	430500	2020	28.7782	544195	19.9	39.3	4.13363
Hunan	430000	Xiangtan	430300	2020	34.8348	159926	26.7	44	3.20384
Hunan	430000	Xiangxi Tujia and Miao Autonomous Prefecture	433100	2020	21.8857	312834	18.6	29.5	1.68762
Hunan	430000	Yiyang	430900	2020	31.1762	351480	21	43.5	6.87563
Hunan	430000	Yongzhou	431100	2020	29.582	594066	21.4	38.6	3.52491
Hunan	430000	Yueyang	430600	2020	33.4298	449129	21.9	42.7	5.18457
Hunan	430000	Zhangjiajie	430800	2020	24.3036	215257	17.3	35.8	3.32378
Hunan	430000	Changsha	430100	2020	31.5287	342433	20.1	45.4	5.3059
Hunan	430000	Zhuzhou	430200	2020	28.1922	289590	16.8	41.6	5.07672
Jiangxi	360000	Fuzhou	361000	2020	22.8936	393083	17.1	31.9	2.91253
Jiangxi	360000	Ganzhou	360700	2020	21.204	750475	16.9	28	1.70366
Jiangxi	360000	Ji'an	360800	2020	25.0429	575285	16.8	33.9	2.87458
Jiangxi	360000	Jingdezhen	360200	2020	23.2633	113385	16.4	30.2	2.0132
Jiangxi	360000	Jiujiang	360400	2020	27.4867	466504	18.3	44	3.6522
Jiangxi	360000	Nanchang	360100	2020	29.1089	188800	22.4	45.6	3.18963
Jiangxi	360000	Pingxiang	360300	2020	26.6443	93095.2	19.3	35	3.72696
Jiangxi	360000	Shangrao	361100	2020	23.6777	491880	14.9	49.1	3.41346
Jiangxi	360000	Xinyu	360500	2020	28.6781	82965.8	22.4	34.8	1.76754
Jiangxi	360000	Yichun	360900	2020	27.1489	466419	18.7	37.8	3.44604
Jiangxi	360000	Yingtan	360600	2020	24.96	81319.8	17.7	33.2	3.20757
Shanxi	140000	Datong	140200	2020	28.5977	424104	20.8	37.8	3.06047
Shanxi	140000	Jincheng	140500	2020	32.7676	306999	20.3	49.4	6.29819
Shanxi	140000	Jinzhong	140700	2020	35.5176	591333	22.3	56.7	8.04056
Shanxi	140000	Linfen	141000	2020	35.7321	726969	20.2	57.5	8.63714
Shanxi	140000	Lv Liang	141100	2020	32.4892	700954	23.6	59	6.88043
Shanxi	140000	Shuozhou	140600	2020	33.2495	370666	25	43.1	5.06212
Shanxi	140000	Taiyuan	140100	2020	33.9032	240068	22.2	57	9.40857
Shanxi	140000	Xinzhou	140900	2020	31.2437	816273	22.3	45.5	4.89542
Shanxi	140000	Yangquan	140300	2020	34.8367	163349	26.5	46	4.61938
[truncated: 89 more rows]
