# Supplementary material for: The impact of new urbanization on water ecological resilience: An empirical study from central China
Source: PLoS One. 2024 Dec 9;19(12):e0313865. doi: 10.1371/journal.pone.0313865 (PMC11627381; doi:10.1371/journal.pone.0313865)
Supplement: S1 File — (ZIP) [file pone.0313865.s002.zip]

Archive with 3 entries (3 files):
- Table 1-12.zip
- data.xls
- Fig 1. Map of the central China.zip
